# Supplementary material for: Assessing the impact of long‐term storage on the quality and integrity of biological specimens in a reproductive biobank
Source: Bioeng Transl Med. 2024 Jun 26;9(6):e10692. doi: 10.1002/btm2.10692 (PMC11558192; doi:10.1002/btm2.10692)
Supplement: Supplementary file 3 — Appendix S3: Supporting information. [file BTM2-9-e10692-s002.xlsx]

## Sheet: Sheet1
year	time（year）	FSH	FSHOLD	E2	E2OLD	LH	LHOLD	PRL	PRLOLD	TESTO	TESTOOLD	GLU	GLUOLD	TC	TCOLD	TG	TGOLD	HDLC	HDLCOLD	LDLC	LDLCOLD	LN-FSH	LN-FSHOLD	LN-E2	LN-E2OLD	LN-LH	LN-LHOLD	LN-PRL	LN-PRLOLD	LN-TESTO	LN-TESTOOLD	LN-GLU	LN-GLUOLD	LN-TC	LN-TCOLD	LN-TG	LN-TGOLD	LN-HDLC	LN-HDLCOLD	LN-LDLC	LN-LDLCOLD
2012	10	4.4	5.12	56.3	60.3	11.89	11.21	22.76		79.95		5.58		3.52		1.69		0.84		1.61		1.4816	1.63315	4.03069	4.09933	2.4757	2.41681	3.125		4.3814		1.71919		1.25846		0.524729		-0.174353		0.476234
2012	10	5.32	6.57	48.8	48.3	4.08	4.58	17.79	21.66	18.56	34.64	7.3	6.02	3.9	4.18	0.44	0.66	1.39	1	2.16	2.48	1.67147	1.88251	3.88773	3.87743	1.4061	1.5217	2.87864	3.07547	2.92101	3.54501	1.98787	1.79509	1.36098	1.43031	-0.820981	-0.415515	0.329304	0	0.770108	0.908259
2012	10	6.18	7	67	43.2	26.12	23.85	16.08	11.78	89.15	111.2	7.68	5.4	4.43	5.24	1.2	0.69	1.42	2	2.19	4.1	1.82132	1.94591	4.20469	3.76584	3.2627	3.17178	2.77758	2.4664	4.49032	4.71133	2.03862	1.6864	1.4884	1.65632	0.182322	-0.371064	0.350657	0.693147	0.783902	1.41099
2012	10	6.68	8.38	58.9	55.5	24.67	26.93	34.89	34.38	71.59	62.75	4.71	5.56	4.8	5.31	1.12	1.31	1.31	2	2.77	3.75	1.89912	2.12585	4.07584	4.01638	3.20559	3.29324	3.5522	3.53747	4.27096	4.13916	1.54969	1.7156	1.56862	1.66959	0.113329	0.270027	0.270027	0.693147	1.01885	1.32176
2012	10	5.26	6.54	66.6	78.9	7.18	8.86	10.86	24	37.84	46.15	7	5.99	4.18	4.51	0.78	0.72	1.46	1	2.31	2.67	1.66013	1.87794	4.1987	4.36818	1.9713	2.18155	2.38509	3.17805	3.63337	3.8319	1.94591	1.79009	1.43031	1.5063	-0.248461	-0.328504	0.378436	0	0.837248	0.982078
2012	10	4.92	6.96	63.8	76.3	11.35	12.41	19.05	21.87	31.18	41.13	6.91	5.1	3.71	4.79	1.21	2.17	0.81	1	2.18	3.49	1.59331	1.94018	4.15575	4.33467	2.42922	2.5185	2.94707	3.08512	3.43978	3.71674	1.93297	1.62924	1.31103	1.56653	0.19062	0.774727	-0.210721	0	0.779325	1.2499
2012	10	8.45	10.38	10	16.1	4.48	4.94	4.01	4.36	7.43	17.34	4.87	5.71	3.22	3.74	0.58	5.71	0.99	1	1.85	2.42	2.13417	2.33988	2.30259	2.77882	1.49962	1.59737	1.38879	1.47247	2.00553	2.85302	1.58309	1.74222	1.16938	1.31909	-0.544727	1.74222	-0.0100503	0	0.615186	0.883768
2012	10	5.3	6.92	45	47.7	11.31	11.63	14.38	13.86	50.99	48.29	4.46	5.24	3.28	3.67	0.93	1.15	0.88	1	1.76	2.46	1.66771	1.93442	3.80666	3.86493	2.42569	2.45359	2.66584	2.62901	3.93163	3.87722	1.49515	1.65632	1.18784	1.30019	-0.0725707	0.139762	-0.127833	0	0.565314	0.900161
2012	10	4.6	6.29	47.5	42.1	4.37	5.34	14.33	15.93	51.52	49.05	3.73	5.91	4.17	5.31	1.6	2.15	1	1	2.26	3.74	1.52606	1.83896	3.86073	3.74005	1.47476	1.67523	2.66236	2.7682	3.94197	3.89284	1.31641	1.77665	1.42792	1.66959	0.470004	0.765468	0	0	0.815365	1.31909
2012	10	4.88	6.47	31	37.8	12.76	15.12	10.16	25	33.42	47.39	4.38	5.35	3.67	3.95	0.51	0.68	1.08	1	2.23	2.44	1.58515	1.86718	3.43399	3.63231	2.54632	2.71602	2.31846	3.21888	3.50915	3.85841	1.47705	1.6771	1.30019	1.37372	-0.673345	-0.385662	0.076961	0	0.802002	0.891998
2012	10	7.18	8.71	46.2	35.2	11.57	12.37	10.82	10.39	40.82	46.39	5.84	6.69	3.14	3.52	0.81	0.89	1.14	1	1.61	2.07	1.9713	2.16447	3.83298	3.56105	2.44842	2.51527	2.3814	2.34084	3.70917	3.83708	1.76473	1.90061	1.14422	1.25846	-0.210721	-0.116534	0.131028	0	0.476234	0.727549
2012	10	4.84	6.41	36	40.3	15.08	17.12	8.8	14.7	50.56	55.8	5.71	5.06	3.2	3.59	0.78	1.04	1.07	1	1.75	2.27	1.57691	1.85786	3.58352	3.69635	2.71337	2.84025	2.17475	2.68785	3.92316	4.02177	1.74222	1.62137	1.16315	1.27815	-0.248461	0.0392207	0.0676586	0	0.559616	0.81978
2012	10	6.07	7.6	45.3	45.2	4.47	4.93	9.94	9.72	12.8	21.61	4.53	5.14	3.62	3.92	0.83	0.96	1	1	2.12	2.56	1.80336	2.02815	3.81331	3.8111	1.49739	1.59534	2.29657	2.27419	2.54945	3.07316	1.51072	1.63705	1.28647	1.36609	-0.18633	-0.040822	0	0	0.751416	0.940007
2012	10	5.19	6.36	34.1	40.2	12.57	12.59	15.81	25.2	50.36	61.25	4.38	4.91	3.95	4.06	2.07	2.7	0.75	1	2.02	2.75	1.64673	1.85003	3.5293	3.69387	2.53131	2.5329	2.76064	3.22684	3.9192	4.11496	1.47705	1.59127	1.37372	1.40118	0.727549	0.993252	-0.287682	0	0.703098	1.0116
2012	10	8.96	11.81	68.1	79.2	18.94	20.07	8.82	8.93	38.79	41.08	4.37	5.22	3.26	3.76	0.84	1.06	1.35	1	1.4	1.93	2.19277	2.46895	4.22098	4.37198	2.94128	2.99923	2.17702	2.18942	3.65816	3.71552	1.47476	1.6525	1.18173	1.32442	-0.174353	0.0582689	0.300105	0	0.336472	0.65752
2012	10	4.32	5.43	37.7	47.8	13.98	18.63	11.01	28.97	29.01	36.38	2.6	4.11	2.69	3.12	1.87	2.35	0.77	1	0.83	1.54	1.46326	1.69194	3.62966	3.86703	2.63763	2.92477	2.3988	3.36626	3.36764	3.59402	0.955511	1.41342	0.989541	1.13783	0.625938	0.854415	-0.261365	0	-0.18633	0.431782
2012	10	6.55	7.59	48.7	41.1	10.22	10.96	13.57	13.68	18.81	32.6	4.16	4.72	4.29	4.74	1.62	1.74	1.32	1	2.31	2.6	1.87947	2.02683	3.88568	3.71601	2.32435	2.39425	2.60786	2.61593	2.93439	3.48431	1.42552	1.55181	1.45629	1.55604	0.482426	0.553885	0.277632	0	0.837248	0.955511
2012	10	5.35	6.33	45	40	15.43	15.98	9.22	15.92	51.86	55.78	6.93	5.18	4.24	4.49	1.17	1.48	1.22	1	2.39	2.86	1.6771	1.8453	3.80666	3.68888	2.73631	2.77134	2.22138	2.76758	3.94855	4.02142	1.93586	1.64481	1.44456	1.50185	0.157004	0.392042	0.198851	0	0.871293	1.05082
2012	10	5.93	6.98	64.7	65.7	14.95	15.59	13.58	16.18	126	111.4	4.15	5.02	3.55	3.81	1.4	1.56	0.74	1	2.03	2.6	1.78002	1.94305	4.16976	4.1851	2.70471	2.74663	2.6086	2.78378	4.83628	4.71313	1.42311	1.61343	1.26695	1.33763	0.336472	0.444686	-0.301105	0	0.708036	0.955511
2012	10	4.66	6.16	52.3	47.3	3.25	4.47	8.84	16.22	18.95	23.31	6.44	6.24	3.66	4.22	0.84	1.1	0.8	1	2.21	2.98	1.53902	1.81808	3.957	3.85651	1.17865	1.49739	2.17929	2.78625	2.9418	3.14888	1.86253	1.83098	1.29746	1.43984	-0.174353	0.0953102	-0.223144	0	0.792993	1.09192
2012	10	5.72	7.1	50.4	40.1	5.12	4.75	15.68	21.63	34.5	41.34	6.45	5.71	2.64	3.04	0.48	0.62	0.92	1	1.31	1.78	1.74397	1.96009	3.91999	3.69138	1.63315	1.55814	2.75239	3.07408	3.54096	3.72183	1.86408	1.74222	0.970779	1.11186	-0.733969	-0.478036	-0.0833816	0	0.270027	0.576613
2012	10	4.49	5.86	80.2	93.4	13	18.08	12.4	15.52	50.02	49.86	5.75	5.35	3.74	4.18	0.62	0.7	1.24	1	2.05	2.64	1.50185	1.76815	4.38452	4.53689	2.56495	2.89481	2.5177	2.74213	3.91242	3.90922	1.7492	1.6771	1.31909	1.43031	-0.478036	-0.356675	0.215111	0	0.71784	0.970779
2012	10	5.32	6.79	30.2	29	4.38	4.85	31.77	30.91	26.9	21.02	4.6	5.08	3.57	3.86	0.45	0.52	1.02	1	2.35	2.6	1.67147	1.91545	3.40784	3.3673	1.47705	1.57898	3.45852	3.43108	3.29213	3.04547	1.52606	1.62531	1.27257	1.35067	-0.798508	-0.653926	0.0198026	0	0.854415	0.955511
2012	10	4.23	5.77	42.4	62.6	5.38	6.15	9.45	11.21	33.86	41.22	5.21	4.83	3.51	4.01	0.85	1.06	0.96	1	1.96	2.59	1.4422	1.75267	3.74715	4.13677	1.68269	1.81645	2.24601	2.41681	3.52223	3.71892	1.65058	1.57485	1.25562	1.38879	-0.162519	0.0582689	-0.040822	0	0.672944	0.951658
2012	10	4.17	5.16	29.5	34.2	3.63	3.35	16.37	28.16	47.07	49.61	8.27	5.3	2.94	3.26	0.56	0.75	0.92	1	1.66	1.96	1.42792	1.64094	3.38439	3.53223	1.28923	1.20896	2.79545	3.3379	3.85164	3.90419	2.11263	1.66771	1.07841	1.18173	-0.579818	-0.287682	-0.0833816	0	0.506818	0.672944
2012	10	2.17	2.86	353.4	403.2	5.44	6.21	15.08	14.22	40.75	32.32	4.58	5.41	4.24	4.66	0.86	1	1.42	2	2.29	2.84	0.774727	1.05082	5.8676	5.99943	1.69378	1.82616	2.71337	2.65465	3.70746	3.47569	1.5217	1.68825	1.44456	1.53902	-0.150823	0	0.350657	0.693147	0.828552	1.0438
2012	10	4.51	5.75	36.2	32.1	7.95	8.12	14.61	18.38	36.92	46.97	6.08	5.98	3.88	4.51	0.53	0.84	1.13	1	2.42	3.31	1.5063	1.7492	3.58906	3.46886	2.07317	2.09433	2.68171	2.91126	3.60875	3.84951	1.805	1.78842	1.35584	1.5063	-0.634878	-0.174353	0.122218	0	0.883768	1.19695
2012	10	5.37	6.33	28.5	18.1	4.82	4.73	14.31	13.86	35.97	31.72	4.74	5.28	3.28	3.44	1.3	1.49	0.81	1	1.69	2.35	1.68083	1.8453	3.3499	2.89591	1.57277	1.55393	2.66096	2.62901	3.58269	3.45695	1.55604	1.66393	1.18784	1.23547	0.262364	0.398776	-0.210721	0	0.524729	0.854415
2012	10	4.48	6.88	32.5	29.7	2.92	5.28	15.16	20.18	21.86	23.28	6.35	4.58	3.61	4.2	0.6	0.69	0.98	1	2.29	3.06	1.49962	1.92862	3.48124	3.39115	1.07158	1.66393	2.71866	3.00469	3.08466	3.14759	1.84845	1.5217	1.28371	1.43508	-0.510826	-0.371064	-0.0202027	0	0.828552	1.11841
2012	10	6.77	8.73	46.4	41.5	9.45	9.56	10.75	9.07	32.01	24.33	5.31	5.87	4.42	4.55	1.78	2	0.84	1	2.54	3.45	1.9125	2.16677	3.8373	3.72569	2.24601	2.25759	2.37491	2.20497	3.46605	3.19171	1.66959	1.76985	1.48614	1.51513	0.576613	0.693147	-0.174353	0	0.932164	1.23837
2012	10	5.82	7.2	53.2	56	12.93	13.72	12.32	11.29	74.03	69.1	4.45	5.38	4.6	4.98	0.93	1.26	1.09	1	2.85	3.38	1.7613	1.97408	3.97406	4.02535	2.55955	2.61885	2.51122	2.42392	4.30447	4.23555	1.4929	1.68269	1.52606	1.60543	-0.0725707	0.231112	0.0861777	0	1.04732	1.21788
2012	10	5.02	6.86	56	53.7	7.48	8.22	4.26	4.45	20.14	24.3	5.48	4.99	4.43	4.79	2.61	2.91	0.95	1	1.94	2.89	1.61343	1.92571	4.02535	3.98341	2.01223	2.10657	1.44927	1.4929	3.00271	3.19048	1.70111	1.60744	1.4884	1.56653	0.95935	1.06815	-0.0512933	0	0.662688	1.06126
2012	10	4.52	5.56	32.4	21.1	2.47	2.79	6.45	5.16	20.41	23.25	10.81	6.46	4.35	4.68	1.3	1.52	0.86	1	2.76	3.51	1.50851	1.7156	3.47816	3.04927	0.904218	1.02604	1.86408	1.64094	3.01602	3.14631	2.38047	1.86563	1.47018	1.5433	0.262364	0.41871	-0.150823	0	1.01523	1.25562
2012	10	5.61	7.8	40.2	34.8	6.35	6.24	9.38	17.68	26.72	27.38	8.31	5.12	4.21	5.01	1.02	1.33	1.21	1	2.33	3.23	1.72455	2.05412	3.69387	3.54962	1.84845	1.83098	2.23858	2.87243	3.28541	3.30981	2.11746	1.63315	1.43746	1.61144	0.0198026	0.285179	0.19062	0	0.845868	1.17248
2012	10	4.81	6.03	122.3	126	5.72	6.17	9.4	9.03	34.37	26.41	4.53	5.16	5.11	5.44	1.59	2.2	1.42	2	2.66	3.37	1.5707	1.79675	4.80648	4.83628	1.74397	1.8197	2.24071	2.20055	3.53718	3.27374	1.51072	1.64094	1.6312	1.69378	0.463734	0.788457	0.350657	0.693147	0.978326	1.21491
2012	10	1.14	1.49	422.5	572.2	6.11	6.76	13.61	18.88	51.26	47.5	3.5	5.16	3.16	3.58	0.41	0.6	1.17	1	1.71	2.01	0.131028	0.398776	6.04619	6.34949	1.80993	1.91102	2.6108	2.9381	3.93691	3.86073	1.25276	1.64094	1.15057	1.27536	-0.891598	-0.510826	0.157004	0	0.536493	0.698135
2012	10	7.89	10.83	78.2	63.5	28.1	40.29	9.44	15.94	62.89	64.83	6.8	5	3.33	3.71	0.81	1.4	1.49	1	1.44	1.71	2.0656	2.38232	4.35927	4.15104	3.33577	3.6961	2.24496	2.76883	4.14139	4.17177	1.91692	1.60944	1.20297	1.31103	-0.210721	0.336472	0.398776	0	0.364643	0.536493
2012	10		5.45		44.2		4.77		10.55		22.81	5.51	6.65	3.78	4.03	3.13	3.71	0.78	1	1.24	2.23		1.69562		3.78872		1.56235		2.35613		3.1272	1.70656	1.89462	1.32972	1.39377	1.14103	1.31103	-0.248461	0	0.215111	0.802002
2012	10		6.05		32.1		4.51		16.13		55.34	5.37	5.53	3.9	4.29	1.15	1.36	0.81	1	2.39	3.27		1.80006		3.46886		1.5063		2.78068		4.0135	1.68083	1.71019	1.36098	1.45629	0.139762	0.307485	-0.210721	0	0.871293	1.18479
2012	10		7.42		51.8		6.93		14.51		32.19	4.03	5.07	3.68	4.03	0.64	0.78	1.01	1	2.16	2.66		2.00418		3.94739		1.93586		2.67484		3.47166	1.39377	1.62334	1.30291	1.39377	-0.446287	-0.248461	0.00995033	0	0.770108	0.978326
2012	10		6.34		48.3		12.9		11.48		34.39	4.38	5.21	5.67	6.14	3.89	4.79	0.7	1	2.04	3.94		1.84688		3.87743		2.55723		2.44061		3.53777	1.47705	1.65058	1.73519	1.81482	1.35841	1.56653	-0.356675	0	0.71295	1.37118
2012	10		6.18		56.2		4.47		29.97		22.02	5.18	5.66	3.12	3.39	0.75	0.91	1.05	1	1.55	1.95		1.82132		4.02892		1.49739		3.4002		3.09195	1.64481	1.73342	1.13783	1.22083	-0.287682	-0.0943107	0.0487902	0	0.438255	0.667829
2012	10		5.52		53.8		17.3		10.03		48.47	5.04	5.27	3.87	4.33	1.66	1.26	0.84	1	2.37	3.37		1.70838		3.98527		2.85071		2.30558		3.88095	1.61741	1.66203	1.35325	1.46557	0.506818	0.231112	-0.174353	0	0.86289	1.21491
2012	10		5.71		160.7		11.66		8.64		113.4	3.88	4.82	4.4	5.25	1.46	1.82	0.89	1	2.67	4.01		1.74222		5.07954		2.45616		2.1564		4.73092	1.35584	1.57277	1.4816	1.65823	0.378436	0.598837	-0.116534	0	0.982078	1.38879
2012	10		6.44		42.8		20.27		20.81		26.76	5.25	5.15	3.64	3.81	0.43	0.69	1.44	1	1.91	2.16		1.86253		3.75654		3.00914		3.03543		3.28691	1.65823	1.639	1.29198	1.33763	-0.84397	-0.371064	0.364643	0	0.647103	0.770108
2012	10		6.68		26.3		5.53		29.76		28.45	3.77	4.22	3.42	3.81	0.93	1.14	1.1	1	1.75	2.22		1.89912		3.26957		1.71019		3.39317		3.34815	1.32708	1.43984	1.22964	1.33763	-0.0725707	0.131028	0.0953102	0	0.559616	0.797507
2012	10		7.73		51.9		14.24		44.24		59.02	8.29	5.54	3.41	3.64	0.64	0.94	1.06	1	1.94	2.49		2.04511		3.94932		2.65605		3.78963		4.07788	2.11505	1.71199	1.22671	1.29198	-0.446287	-0.0618754	0.0582689	0	0.662688	0.912283
2012	10		5.71		42.5		9.08		19.25		35.74	5.5	4.98	4.9	5.13	0.85	1	1.2	1	3.15	3.82		1.74222		3.7495		2.20607		2.95751		3.57627	1.70475	1.60543	1.58924	1.63511	-0.162519	0	0.182322	0	1.1474	1.34025
2012	10		7.09		32.9		5.94		22.3		40.25	3.71	4.98	4.54	4.83	0.79	0.94	1.09	1	2.9	3.51		1.95869		3.49347		1.78171		3.10459		3.69511	1.31103	1.60543	1.51293	1.57485	-0.235722	-0.0618754	0.0861777	0	1.06471	1.25562
2012	10		6.48		25.2		8.74		4.22		47.28	4.09	6.1	3.59	4.95	1.65	2.69	1.07	1	1.66	4.37		1.86872		3.22684		2.16791		1.43984		3.85609	1.40854	1.80829	1.27815	1.59939	0.500775	0.989541	0.0676586	0	0.506818	1.47476
2013	9	6.79	7.1	83.3	66	11.53	11.27	18.84	12.49	14.95	23.27	3.13	5.93	3.75	4.08	0.27	0.49	2.02	2	1.57	2.82	1.91545	1.96009	4.42245	4.18965	2.44495	2.42214	2.93598	2.52493	2.70471	3.14716	1.14103	1.78002	1.32176	1.4061	-1.30933	-0.71335	0.703098	0.693147	0.451076	1.03674
2013	9	5.48	5.93	88.1	85	7.63	8.93	6.45	9.26	14.99	25.33	6.7	5.73	4.92	4.97	0.42	0.61	1.54	2	2.99	4.1	1.70111	1.78002	4.47847	4.44265	2.03209	2.18942	1.86408	2.2257	2.70738	3.23199	1.90211	1.74572	1.59331	1.60342	-0.867501	-0.494296	0.431782	0.693147	1.09527	1.41099
2013	9	6.29	6.15	73.3	58.9	15.71	15.52	22.74	21.86	46.23	49.68	5.15	5.65	4.42	4.26	1.21	1.32	1.32	1	2.19	3.17	1.83896	1.81645	4.29456	4.07584	2.7543	2.74213	3.12413	3.08466	3.83363	3.9056	1.639	1.73166	1.48614	1.44927	0.19062	0.277632	0.277632	0	0.783902	1.15373
2013	9	3.06	3.64	99.2	112.7	3.7	7.41	16.6	23.66	24.69	37.48	6.62	5.9	4.54	5.17	1.24	1.59	0.98	1	2.69	4.37	1.11841	1.29198	4.59714	4.72473	1.30833	2.00283	2.8094	3.16379	3.2064	3.62381	1.8901	1.77495	1.51293	1.64287	0.215111	0.463734	-0.0202027	0	0.989541	1.47476
2013	9	4.5	4.94	77.8	76.1	10.24	11.22	7.79	11.77	35.17	43.91	5.51	6.66	3.33	3.58	0.58	0.71	1.29	1	1.65	2.66	1.50408	1.59737	4.35414	4.33205	2.3263	2.4177	2.05284	2.46555	3.56019	3.78214	1.70656	1.89612	1.20297	1.27536	-0.544727	-0.34249	0.254642	0	0.500775	0.978326
2013	9	5.82	6.15	127.1	120.3	18.41	18.72	25.37	23.73	57.29	62.26	5.87	6.79	4.63	4.68	0.65	0.75	1.94	2	2.13	3.41	1.7613	1.81645	4.84497	4.78999	2.91289	2.92959	3.23357	3.16674	4.04813	4.13132	1.76985	1.91545	1.53256	1.5433	-0.430783	-0.287682	0.662688	0.693147	0.756122	1.22671
2013	9	7.68	7.14	56.4	42.7	18.32	17.43	22.62	20.01	42.01	45.61	5.99	6.34	3.75	3.65	0.67	0.7	1.09	1	2.26	2.85	2.03862	1.96571	4.03247	3.7542	2.90799	2.85819	3.11883	2.99623	3.73791	3.82013	1.79009	1.84688	1.32176	1.29473	-0.400478	-0.356675	0.0861777	0	0.815365	1.04732
2013	9	5.77	5.94	78.9	83.2	14.74	14.22	7.74	22.85	27.87	47.89	6.15	5.29	3.52	3.91	2.37	2.57	1.02	1	1.31	3	1.75267	1.78171	4.36818	4.42125	2.69056	2.65465	2.0464	3.12895	3.32755	3.86891	1.81645	1.66582	1.25846	1.36354	0.86289	0.943906	0.0198026	0	0.270027	1.09861
2013	9	4.58	5.72	78.8	74.2	10.5	15.13	9.07	20.13	31.9	53.56	4.97	5.62	4.13	4.75	0.43	0.83	1.4	2	2.27	3.68	1.5217	1.74397	4.36691	4.30676	2.35138	2.71668	2.20497	3.00221	3.46261	3.9808	1.60342	1.72633	1.41828	1.55814	-0.84397	-0.18633	0.336472	0.693147	0.81978	1.30291
2013	9	4.49	4.53	37.6	27.3	14.64	11.6	11.72	15.18	38.8	47.39	5.53	5.63	3.97	4.07	0.78	0.95	1.31	1	2.11	3.18	1.50185	1.51072	3.627	3.30689	2.68376	2.45101	2.4613	2.71998	3.65842	3.85841	1.71019	1.72811	1.37877	1.40364	-0.248461	-0.0512933	0.270027	0	0.746688	1.15688
2013	9	1.89	1.83	233.5	240.7	5.98	5.73	28.79	26.05	40.25	44.21	5.01	5.59	2.84	2.84	0.65	0.68	1.16	1	1.26	2.01	0.636577	0.604316	5.45318	5.48355	1.78842	1.74572	3.36003	3.26002	3.69511	3.78895	1.61144	1.72098	1.0438	1.0438	-0.430783	-0.385662	0.14842	0	0.231112	0.698135
2013	9	5.29	5.21	70.4	63	18.51	17.46	16.98	15.76	64.85	71.93	5.94	5.78	3.83	3.73	0.42	0.43	1.63	2	1.89	2.67	1.66582	1.65058	4.25419	4.14313	2.91831	2.85991	2.83204	2.75748	4.17208	4.27569	1.78171	1.7544	1.34286	1.31641	-0.867501	-0.84397	0.48858	0.693147	0.636577	0.982078
2013	9	5.21	4.62	67.7	47.5	7.09	6.23	15.22	12.25	54.34	55.01	6.11	5.92	5.84	5.05	2.66	2.54	1.19	1	3.27	4.12	1.65058	1.53039	4.21509	3.86073	1.95869	1.82938	2.72261	2.50553	3.99526	4.00751	1.80993	1.77834	1.76473	1.61939	0.978326	0.932164	0.173953	0	1.18479	1.41585
2013	9	5.35	5.33	57.2	36	16.05	15.82	19.45	17.76	42.59	45.19	4.55	5.18	5.42	5.39	1.85	1.98	3.27	3	1.37	3.48	1.6771	1.67335	4.04655	3.58352	2.77571	2.76127	2.96785	2.87695	3.75162	3.81088	1.51513	1.64481	1.6901	1.68455	0.615186	0.683097	1.18479	1.09861	0.314811	1.24703
2013	9	5.77	5.7	59.8	41	13.64	13.31	15.25	13.12	34.82	35.28	5.15	5.63	4.1	4	1.03	1.11	1.36	1	1.96	3.07	1.75267	1.74047	4.09101	3.71357	2.61301	2.58852	2.72458	2.57414	3.55019	3.56332	1.639	1.72811	1.41099	1.38629	0.0295588	0.10436	0.307485	0	0.672944	1.12168
2013	9	4.82	4.86	47.6	29.9	9.37	9.77	25.93	26.17	29.3	30.78	4.73	5.48	4.84	4.8	0.74	0.79	2.01	2	2.43	3.57	1.57277	1.58104	3.86283	3.39786	2.23751	2.27932	3.2554	3.26461	3.37759	3.42687	1.55393	1.70111	1.57691	1.56862	-0.301105	-0.235722	0.698135	0.693147	0.887891	1.27257
2013	9	4.85	4.79	21.5	11.9	9.03	9.35	36.76	37.23	31.01	33.65	4.89	5.49	4.36	4.49	1	1.12	1.21	1	2.55	3.6	1.57898	1.56653	3.06805	2.47654	2.20055	2.23538	3.60441	3.61711	3.43431	3.51601	1.58719	1.70293	1.47247	1.50185	0	0.113329	0.19062	0	0.936093	1.28093
2013	9	6.13	5.75	46.7	27.8	13.79	12.98	8.64	7.08	42.37	43.49	6.47	6.87	4.81	4.51	1.76	1.76	1.11	1	2.75	3.69	1.81319	1.7492	3.84374	3.32504	2.62394	2.56341	2.1564	1.95727	3.74644	3.77253	1.86718	1.92716	1.5707	1.5063	0.565314	0.565314	0.10436	0	1.0116	1.30563
2013	9	2.74	2.79	74.1	56.4	15.31	15.31	15.49	13.69	37.53	40.22	5.33	5.92	3.09	3.08	0.72	0.78	1.08	1	1.57	2.32	1.00796	1.02604	4.30542	4.03247	2.72851	2.72851	2.74019	2.61667	3.62514	3.69436	1.67335	1.77834	1.12817	1.12493	-0.328504	-0.248461	0.076961	0	0.451076	0.841567
2013	9	4.4	4.5	35.1	24.5	3.35	3.55	63.83	69.79	27.11	37.7	5.7	6.37	2.9	2.93	0.74	0.83	1	1	1.46	2.25	1.4816	1.50408	3.5582	3.19867	1.20896	1.26695	4.15622	4.24549	3.2999	3.62966	1.74047	1.8516	1.06471	1.075	-0.301105	-0.18633	0	0	0.378436	0.81093
2013	9	4.63	5.24	53.6	29.8	5.37	6.67	7.92	7.57	47.35	57.68	6.59	5.44	4.84	5.3	0.86	1.24	1.72	2	2.52	4.01	1.53256	1.65632	3.98155	3.39451	1.68083	1.89762	2.06939	2.02419	3.85757	4.05491	1.88555	1.69378	1.57691	1.66771	-0.150823	0.215111	0.542324	0.693147	0.924259	1.38879
2013	9	4.67	5.01	65	59.6	17.04	20.38	7.44	13.7	38.23	58.42	6.87	6.07	3.85	3.94	0.47	0.69	1.51	1	1.94	2.55	1.54116	1.61144	4.17439	4.08766	2.83556	3.01455	2.00687	2.6174	3.64362	4.06766	1.92716	1.80336	1.34807	1.37118	-0.755023	-0.371064	0.41211	0	0.662688	0.936093
2013	9	6.4	6.52	33.9	17.2	3.65	3.63	11.58	10.08	25.56	24.33	5.89	6.57	4.32	4.28	0.88	0.93	1.17	1	2.51	3.09	1.8563	1.87487	3.52342	2.84491	1.29473	1.28923	2.44928	2.31055	3.24103	3.19171	1.77326	1.88251	1.46326	1.45395	-0.127833	-0.0725707	0.157004	0	0.920283	1.12817
2013	9	6.01	6.24	48.3	29.2	5.84	5.84	24.43	21.22	31.84	40.46	4.99	5.77	4.36	4.49	0.9	0.91	1.12	1	2.58	3.32	1.79342	1.83098	3.87743	3.37417	1.76473	1.76473	3.19581	3.05494	3.46072	3.70031	1.60744	1.75267	1.47247	1.50185	-0.105361	-0.0943107	0.113329	0	0.947789	1.19996
2013	9	4.46	5.11	41.7	36	7.08	9.11	4.22	8.01	39.47	62.36	4.96	6.46	4.42	4.84	2.35	2.68	0.69	1	2.46	3.83	1.49515	1.6312	3.7305	3.58352	1.95727	2.20937	1.43984	2.08069	3.67554	4.13292	1.60141	1.86563	1.48614	1.57691	0.854415	0.985817	-0.371064	0	0.900161	1.34286
2013	9	3.1	3.43	57.9	45.6	7.08	7.49	6.29	10.02	37.57	38.76	8.9	7.08	2.36	2.51	0.65	0.69	0.94	1	1.09	1.56	1.1314	1.23256	4.05872	3.81991	1.95727	2.01357	1.83896	2.30458	3.62621	3.65739	2.18605	1.95727	0.858662	0.920283	-0.430783	-0.371064	-0.0618754	0	0.0861777	0.444686
2013	9	3.14	3.65	48.3	25.3	1.95	3.19	17.38	47.55	43.99	57.67	6.73	6.01	3.6	3.86	0.8	0.93	1.12	1	1.84	2.63	1.14422	1.29473	3.87743	3.2308	0.667829	1.16002	2.85532	3.86178	3.78396	4.05474	1.90658	1.79342	1.28093	1.35067	-0.223144	-0.0725707	0.113329	0	0.609766	0.966984
2013	9	5.57	5.58	36.7	18.3	3.92	3.89	11.28	9.65	20.48	20.93	5.57	6.16	5.02	4.94	3.06	3.1	0.91	1	2.45	3.66	1.7174	1.71919	3.60278	2.9069	1.36609	1.35841	2.42303	2.26696	3.01945	3.04118	1.7174	1.81808	1.61343	1.59737	1.11841	1.1314	-0.0943107	0	0.896088	1.29746
2013	9	2.48	2.52	117.9	98.3	2.66	2.52	15.61	14.18	20.98	19.14	5.16	5.72	4.68	4.68	2.65	2.8	0.91	1	2.1	3.28	0.908259	0.924259	4.76984	4.58802	0.978326	0.924259	2.74791	2.65183	3.04357	2.95178	1.64094	1.74397	1.5433	1.5433	0.97456	1.02962	-0.0943107	0	0.741937	1.18784
2013	9	7.48	7.47	49.7	32.4	10.68	10.03	11.77	26.84	37.08	57.26	5.16	5.65	4.73	4.6	1.35	1.43	1.37	1	2.48	3.23	2.01223	2.01089	3.906	3.47816	2.36837	2.30558	2.46555	3.28989	3.61308	4.0476	1.64094	1.73166	1.55393	1.52606	0.300105	0.357674	0.314811	0	0.908259	1.17248
2013	9	7.79	8.11	234.6	142.1	10.06	10.88	11.82	10.17	41.49	58.05	5.85	6.16	4.6	4.84	0.82	0.86	1.15	1	2.71	3.56	2.05284	2.0931	5.45788	4.95653	2.30857	2.38693	2.46979	2.31944	3.72545	4.0613	1.76644	1.81808	1.52606	1.57691	-0.198451	-0.150823	0.139762	0	0.996949	1.26976
2013	9	5.1	5.29	30.2	18.1	10.25	12.64	12.9	12.04	33.02	40.29	5.89	5.53	4.02	4.09	5.37	5.65	0.61	1	1.11	2.73	1.62924	1.66582	3.40784	2.89591	2.32728	2.53687	2.55723	2.48823	3.49711	3.6961	1.77326	1.71019	1.39128	1.40854	1.68083	1.73166	-0.494296	0	0.10436	1.0043
2013	9	5.95	6.06	70.8	57.8	19.54	19.79	6.93	6.4	91.95	90.28	4.95	5.56	5.04	5.04	1.93	2.07	1.05	1	2.93	3.89	1.78339	1.80171	4.25986	4.05699	2.97246	2.98518	1.93586	1.8563	4.52124	4.50292	1.59939	1.7156	1.61741	1.61741	0.65752	0.727549	0.0487902	0	1.075	1.35841
2013	9	5.75	5.87	31.8	21.5	3.51	3.6	7.27	6.65	9.21	10.69	4.8	5.65	4.68	4.78	2.03	2.21	0.93	1	2.63	3.68	1.7492	1.76985	3.45947	3.06805	1.25562	1.28093	1.98376	1.89462	2.22029	2.36931	1.56862	1.73166	1.5433	1.56444	0.708036	0.792993	-0.0725707	0	0.966984	1.30291
2013	9	5.57	5.48	64.3	46.6	24.07	23.58	10.07	9.28	63.48	64.53	5.09	5.77	5.54	5.57	1.44	1.54	1.39	1	3.05	4.18	1.7174	1.70111	4.16356	3.8416	3.18097	3.1604	2.30956	2.22786	4.15072	4.16713	1.62728	1.75267	1.71199	1.7174	0.364643	0.431782	0.329304	0	1.11514	1.43031
2013	9	4.61	4.47	40.1	19.7	7.88	7.54	21.4	19.06	27.29	27.63	5.24	5.59	3.47	3.39	1.01	1.03	1.01	1	1.79	2.36	1.52823	1.49739	3.69138	2.98062	2.06433	2.02022	3.06339	2.94759	3.30652	3.3189	1.65632	1.72098	1.24415	1.22083	0.00995033	0.0295588	0.00995033	0	0.582216	0.858662
2013	9	4.15	4.17	39.3	21.3	9.56	9.45	9.77	10.07	24.07	41.18	5.07	5.31	4.24	4.49	2.33	2.56	0.81	1	2.25	3.53	1.42311	1.42792	3.67122	3.05871	2.25759	2.24601	2.27932	2.30956	3.18097	3.71795	1.62334	1.66959	1.44456	1.50185	0.845868	0.940007	-0.210721	0	0.81093	1.2613
2013	9	7.71	6.87	41.8	19.6	8.61	7.73	65.64	55.09	45.77	45.24	6.1	6.23	5.54	5.11	0.56	0.56	1.87	2	3.22	3.69	2.04252	1.92716	3.7329	2.97553	2.15292	2.04511	4.18419	4.00897	3.82363	3.81198	1.80829	1.82938	1.71199	1.6312	-0.579818	-0.579818	0.625938	0.693147	1.16938	1.30563
2013	9	4.87	4.99	56.6	33	10.82	10.79	26.82	25.28	56.89	56.85	4.94	5.54	4.23	4.45	1.01	1.12	0.93	1	2.63	3.37	1.58309	1.60744	4.03601	3.49651	2.3814	2.37862	3.28915	3.23001	4.04112	4.04042	1.59737	1.71199	1.4422	1.4929	0.00995033	0.113329	-0.0725707	0	0.966984	1.21491
2013	9	4.28	4.24	52.4	34.3	12.99	13.07	27.13	25.38	68.43	75.75	5.5	5.91	5.99	5.89	1.58	1.68	1.09	1	3.83	4.73	1.45395	1.44456	3.95891	3.53515	2.56418	2.57032	3.30064	3.23396	4.22581	4.32744	1.70475	1.77665	1.79009	1.77326	0.457425	0.518794	0.0861777	0	1.34286	1.55393
2013	9	7.04	7.16	102.8	89.6	25.32	26.64	14.24	13.76	33.39	35.88	5.15	5.45	3.17	3.3	0.72	0.81	0.93	1	1.77	2.29	1.95161	1.96851	4.63279	4.49536	3.23159	3.28241	2.65605	2.62177	3.50826	3.58018	1.639	1.69562	1.15373	1.19392	-0.328504	-0.210721	-0.0725707	0	0.57098	0.828552
2013	9	6.06	5.97	63	41.2	21.96	21.81	11.04	9.81	50.94	51.24	5.13	5.66	5.29	5.29	2	2.02	1.2	1	2.96	3.95	1.80171	1.78675	4.14313	3.71844	3.08922	3.08237	2.40153	2.2834	3.93065	3.93652	1.63511	1.73342	1.66582	1.66582	0.693147	0.703098	0.182322	0	1.08519	1.37372
2013	9	4.2	4.44	44.3	26.6	4.74	5.39	30.15	57.6	30.57	58.11	6.8	7.07	3.04	3.24	1.05	1.34	1.26	1	0.98	1.8	1.43508	1.49065	3.79098	3.28091	1.55604	1.68455	3.40618	4.05352	3.42002	4.06234	1.91692	1.95586	1.11186	1.17557	0.0487902	0.29267	0.231112	0	-0.0202027	0.587787
2013	9	6	5.91	49.5	25.4	4.21	4.12	30.36	28.47	27.23	30.96	5.89	6.51	4.94	4.97	1.03	1.13	1.27	1	2.98	3.82	1.79176	1.77665	3.90197	3.23475	1.43746	1.41585	3.41313	3.34885	3.30432	3.4327	1.77326	1.87334	1.59737	1.60342	0.0295588	0.122218	0.239017	0	1.09192	1.34025
2013	9	3.92	3.7	50.6	38.5	8.24	6.32	12.91	10.29	24.31	28.17	5.49	6.17	3.65	3.91	0.27	0.4	1.72	2	1.7	2.45	1.36609	1.30833	3.92395	3.65066	2.109	1.84372	2.558	2.33117	3.19089	3.33826	1.70293	1.8197	1.29473	1.36354	-1.30933	-0.916291	0.542324	0.693147	0.530628	0.896088
2013	9	6.94	6.79	42.1	31.5	4.3	4.29	22.6	20.71	26.17	29.68	4.84	5.3	3.56	3.48	0.46	0.49	1.32	1	1.87	2.3	1.9373	1.91545	3.74005	3.44999	1.45862	1.45629	3.11795	3.03062	3.26461	3.39047	1.57691	1.66771	1.26976	1.24703	-0.776529	-0.71335	0.277632	0	0.625938	0.832909
2013	9	4.95	5.65	30	20.6	3.24	6.26	148.9	145.9	35.13	44.92	4.64	5.6	4.8	5.32	0.92	1.37	1.22	1	2.94	4.01	1.59939	1.73166	3.4012	3.02529	1.17557	1.83418	5.00327	4.98292	3.55906	3.80488	1.53471	1.72277	1.56862	1.67147	-0.0833816	0.314811	0.198851	0	1.07841	1.38879
2013	9	4.67	4.57	44.5	31.6	34.99	34.94	11.64	10.43	46.85	50.2	5.5	6.13	3.93	3.82	1.47	1.54	1.02	1	1.83	2.78	1.54116	1.51951	3.79549	3.45316	3.55506	3.55363	2.45445	2.34469	3.84695	3.91602	1.70475	1.81319	1.36864	1.34025	0.385262	0.431782	0.0198026	0	0.604316	1.02245
2013	9	5.66	5.53	42.5	34.8	12.24	12.31	10.28	10.32	70.93	79.96	9.04	6.67	4.81	4.76	3.78	3.74	0.87	1	2.19	3.26	1.73342	1.71019	3.7495	3.54962	2.50471	2.51041	2.3302	2.33408	4.26169	4.38153	2.20166	1.89762	1.5707	1.56025	1.32972	1.31909	-0.139262	0	0.783902	1.18173
2013	9	5.23	5.28	36.9	25.3	7.38	7.23	15.87	14.33	47.45	44.86	6.04	6.75	5.1	5.05	2.38	2.52	0.9	1	2.79	3.66	1.65441	1.66393	3.60821	3.2308	1.99877	1.97824	2.76443	2.66236	3.85968	3.80355	1.7984	1.90954	1.62924	1.61939	0.8671	0.924259	-0.105361	0	1.02604	1.29746
2014	8	4.52	5	68	54.1	9.04	11.16	7.39	22.16	52.15	40.82	5.15	5.99	6.16	5.97	1.59	1.85	1.31	1	3.94	4.1	1.50851	1.60944	4.21951	3.99083	2.20166	2.41234	2.00013	3.09829	3.95412	3.70917	1.639	1.79009	1.81808	1.78675	0.463734	0.615186	0.270027	0	1.37118	1.41099
2014	8	4.24	8.44	52.4	807.6	4.92	16.97	16.97	12.87	27.08	24.42	4.99	5.27	5.19	4.93	0.63	0.57	1.35	2	3.42	3.23	1.44456	2.13298	3.95891	6.69407	1.59331	2.83145	2.83145	2.5549	3.2988	3.1954	1.60744	1.66203	1.64673	1.59534	-0.462035	-0.562119	0.300105	0.693147	1.22964	1.17248
2014	8	4.4	4.01	32.2	34	4	3.72	20.41	20.59	15.44	19.01	3.7	4.91	4.55	4.7	2.31	1.21	0.83	1	2.34	3.32	1.4816	1.38879	3.47197	3.52636	1.38629	1.31372	3.01602	3.02481	2.73696	2.94497	1.30833	1.59127	1.51513	1.54756	0.837248	0.19062	-0.18633	0	0.850151	1.19996
2014	8	5.56	6.46	44.9	30.9	3.4	3.52	23.12	22.64	22.33	16.79	5.04	5.6	4.16	4.03	1.07	1.04	1.04	1	2.31	2.64	1.7156	1.86563	3.80444	3.43076	1.22378	1.25846	3.1407	3.11972	3.10593	2.82078	1.61741	1.72277	1.42552	1.39377	0.0676586	0.0392207	0.0392207	0	0.837248	0.970779
2014	8	6.86	7.86	32.2	21.4	5.96	6.02	20.41	19.45	29.98	25.52	4.55	4.93	4.37	4.39	1.71	1.92	1.17	1	2.25	2.8	1.92571	2.06179	3.47197	3.06339	1.78507	1.79509	3.01602	2.96785	3.40053	3.23946	1.51513	1.59534	1.47476	1.47933	0.536493	0.652325	0.157004	0	0.81093	1.02962
2014	8	6.32	7.17	24.2	16.6	2.32	2.42	7.93	7.48	20.23	15.06	5.56	6.19	5.88	5.9	1.16	1.1	1.27	1	3.81	4.05	1.84372	1.96991	3.18635	2.8094	0.841567	0.883768	2.07065	2.01223	3.00717	2.71204	1.7156	1.82294	1.77156	1.77495	0.14842	0.0953102	0.239017	0	1.33763	1.39872
2014	8	5.35	6.21	30.1	38.8	7.25	9.58	24.19	19.7	40.4	51.52	4.59	4.77	4.68	5.04	0.91	1.17	1.22	1	2.8	3.32	1.6771	1.82616	3.40453	3.65842	1.981	2.25968	3.18594	2.98062	3.69883	3.94197	1.52388	1.56235	1.5433	1.61741	-0.0943107	0.157004	0.198851	0	1.02962	1.19996
2014	8	7.37	8.23	35.9	47	5.05	3.98	20.89	25.63	25.21	65.63	4.3		4.67		1.06		1.22		2.73		1.99742	2.10779	3.58074	3.85015	1.61939	1.38128	3.03927	3.24376	3.22724	4.18403	1.45862		1.54116		0.0582689		0.198851		1.0043
2014	8	9.28	7.1	38	38.9	7.1	6.21	19.67	18.46	26.33	21	5.52	6.08	4.51	4.3	1.41	1.39	1.08	1	2.56	2.96	2.22786	1.96009	3.63759	3.66099	1.96009	1.82616	2.97909	2.91561	3.27071	3.04452	1.70838	1.805	1.5063	1.45862	0.34359	0.329304	0.076961	0	0.940007	1.08519
2014	8	9.09	10.41	41.8	59	6.14	6.43	12.1	14.61	28.71	33.36	4.92	5.4	3.33	3.24	0.46	0.44	1.21	1	1.72	1.99	2.20717	2.34277	3.7329	4.07754	1.81482	1.86097	2.49321	2.68171	3.35725	3.50736	1.59331	1.6864	1.20297	1.17557	-0.776529	-0.820981	0.19062	0	0.542324	0.688135
2014	8	4.27	4.19	64.5	52	12.12	11.79	31.79	15.98	58.79	54.88	4.91	5.32		5.49	2.12	1.83	1.09	2	2.9	4.15	1.45161	1.4327	4.16667	3.95124	2.49486	2.46725	3.45915	2.77134	4.07397	4.00515	1.59127	1.67147		1.70293	0.751416	0.604316	0.0861777	0.693147	1.06471	1.42311
2014	8	6.48	5.68	51.8	5	8.49	3.94	8.62	10.17	20.03	14.7	8.18		7.14		1.16		1.35		4.99		1.86872	1.73695	3.94739	1.60944	2.13889	1.37118	2.15409	2.31944	2.99723	2.68785	2.10169		1.96571		0.14842		0.300105		1.60744
2014	8	5.33	7.03	39.5	38.8	2.43	5.87	18.03	17.53	32.37	27.9	4.79	5.47	3.62	3.91	0.79	0.6	1.29	1	1.84	2.54	1.67335	1.95019	3.6763	3.65842	0.887891	1.76985	2.89204	2.86391	3.47723	3.32863	1.56653	1.69928	1.28647	1.36354	-0.235722	-0.510826	0.254642	0	0.609766	0.932164
2014	8	4.65	5.38	47.3	33.4	6.75	3.94	12.61	17.3	50.82	25.86	4.44	5.12	5.28	4.97	1.8	1.17	1.02	1	3.1	3.47	1.53687	1.68269	3.85651	3.50856	1.90954	1.37118	2.53449	2.85071	3.92829	3.2527	1.49065	1.63315	1.66393	1.60342	0.587787	0.157004	0.0198026	0	1.1314	1.24415
2014	8	4.75	5.22	49.2	48.8	5.9	6.12	19.21	18.14	26.41	21.78	4.79	5.29	4.12	4.57	2.49	3.37	1.22	1	1.16	2.73	1.55814	1.6525	3.89589	3.88773	1.77495	1.81156	2.95543	2.89812	3.27374	3.08099	1.56653	1.66582	1.41585	1.51951	0.912283	1.21491	0.198851	0	0.14842	1.0043
2014	8	5.9	6.19	53.4	33.5	5.21	5.25	10.77	14.4	25.39	24.83	4.57	5.33	4.86	4.73	0.57	0.53	1.77	2	2.55	2.82	1.77495	1.82294	3.97781	3.51155	1.65058	1.65823	2.37676	2.66723	3.23436	3.21205	1.51951	1.67335	1.58104	1.55393	-0.562119	-0.634878	0.57098	0.693147	0.936093	1.03674
2014	8	7.71	8.16	53.2	51.9	3.72	3.71	10.96	10.25	15.75	14.51	5.07	5.74	4.11	4.12	0.87	0.95	1.24	1	2.31	2.72	2.04252	2.09924	3.97406	3.94932	1.31372	1.31103	2.39425	2.32728	2.75684	2.67484	1.62334	1.74746	1.41342	1.41585	-0.139262	-0.0512933	0.215111	0	0.837248	1.00063
2014	8	5.54	6.65	31.2	60.8	5.32	3.04	69.54	33.95	18.48	15.93	4.62		4.5	4.44	0.89	0.79	1.57	2	2.4	2.74	1.71199	1.89462	3.44042	4.10759	1.67147	1.11186	4.2419	3.52489	2.91669	2.7682	1.53039		1.50408	1.49065	-0.116534	-0.235722	0.451076	0.693147	0.875469	1.00796
2014	8	6.41	5.98	51.9	56.7	15.58	9.83	10.72	24.54	60.66	61.77	5.73	5.85	5.53	4.88	1.57	1.53	1.07	1	3.59	3.52	1.85786	1.78842	3.94932	4.03777	2.74599	2.28544	2.37211	3.2003	4.10528	4.12342	1.74572	1.76644	1.71019	1.58515	0.451076	0.425268	0.0676586	0	1.27815	1.25846
2014	8	5.54	7.2	48.5	10.7	4.28	3.62	6.85	19.95	11.9	8.74	6.3	5.9	4.28	5.51	1.23	1.28	1.24	1	2.34	3.71	1.71199	1.97408	3.88156	2.37024	1.45395	1.28647	1.92425	2.99323	2.47654	2.16791	1.84055	1.77495	1.45395	1.70656	0.207014	0.24686	0.215111	0	0.850151	1.31103
2014	8	4.61	6.55	38	24.6	5.33	4.32	22.53	14.23	20.16	15.2	4.29	5.22	3.58	5.57	0.88	0.69	1.59	1	1.34	3.62	1.52823	1.87947	3.63759	3.20275	1.67335	1.46326	3.11485	2.65535	3.0037	2.7213	1.45629	1.6525	1.27536	1.7174	-0.127833	-0.371064	0.463734	0	0.29267	1.28647
2014	8	7.3	4.76	142.9	39.2	4.89	5.48	9.99	20.4	30.86	18.3	4.52	5.22	6.17	3.59	0.78	0.89	1.44	2	4.18	1.83	1.98787	1.56025	4.96215	3.66868	1.58719	1.70111	2.30158	3.01553	3.42946	2.9069	1.50851	1.6525	1.8197	1.27815	-0.248461	-0.116534	0.364643	0.693147	1.43031	0.604316
2014	8	4.52	8.31	85.4	173.7	5.61	4.94	15.91	9.52	18.25	32.78	4.46	5.03	3.17	6.14	0.68	1.2	1.3	2	1.49	4.29	1.50851	2.11746	4.44735	5.15733	1.72455	1.59737	2.76695	2.25339	2.90417	3.48982	1.49515	1.61542	1.15373	1.81482	-0.385662	0.182322	0.262364	0.693147	0.398776	1.45629
2014	8	16.06	6.5	10.1	52.7	5.73	5.52	11.23	18.29	10.08	30.18	4.48	5.28	5.23	3.36	4.42	0.7	0.85	1	2.35	1.9	2.77633	1.8718	2.31254	3.96462	1.74572	1.70838	2.41859	2.90635	2.31055	3.40718	1.49962	1.66393	1.65441	1.21194	1.48614	-0.356675	-0.162519	0	0.854415	0.641854
2014	8	6.15	18.54	26.2	7.6	3.57	5.97	14.42	10.63	23.83	7.48	3.85	5.5	4.24	6.44	1.21	4.07	1.54	1	1.98	4.38	1.81645	2.91993	3.26576	2.02815	1.27257	1.78675	2.66862	2.36368	3.17095	2.01223	1.34807	1.70475	1.44456	1.86253	0.19062	1.40364	0.431782	0	0.683097	1.47705
2014	8	6.85	6.17	43.8	39	5.45	3.22	28.75	14.28	24.98	20.17	5.05	4.15	4.12	4.27	0.75	2.18	1.24	1	2.42	2.58	1.92425	1.8197	3.77963	3.66356	1.69562	1.16938	3.35864	2.65886	3.21808	3.0042	1.61939	1.42311	1.41585	1.45161	-0.287682	0.779325	0.215111	0	0.883768	0.947789
2014	8	8.07	7.23	50	33.5	8.03	4.94	20	20.2	27.44	14.81	4	5.24	4.71	3.72	1.21	0.85	1.63	1	2.17	2.42	2.08815	1.97824	3.91202	3.51155	2.08318	1.59737	2.99573	3.00568	3.312	2.6953	1.38629	1.65632	1.54969	1.31372	0.19062	-0.162519	0.48858	0	0.774727	0.883768
2014	8	6.24	8.85	36.2	27.5	4.51	9.75	22.07	19.35	48.71	29.21	3.91	4.89	5.02	4.91	0.61	0.73	1.77	2	2.71	2.94	1.83098	2.18042	3.58906	3.31419	1.5063	2.27727	3.09422	2.96269	3.88588	3.37451	1.36354	1.58719	1.61343	1.59127	-0.494296	-0.314711	0.57098	0.693147	0.996949	1.07841
2014	8	4.99	6.79	38.5	33.5	1.68	5.26	13.56	14.65	52.29	27.79	4.37	5.1	4.94	4.94	2.7	0.56	0.89	2	2.77	2.97	1.60744	1.91545	3.65066	3.51155	0.518794	1.66013	2.60712	2.68444	3.95681	3.32468	1.47476	1.62924	1.59737	1.59737	0.993252	-0.579818	-0.116534	0.693147	1.01885	1.08856
2014	8	7.83	5.45	32.4	32.1	6.68	2.74	19.28	12.75	29.2	66.73	4.97	5.21	5.15	4.97	1.44	3.43	0.95	1	3.26	3.24	2.05796	1.69562	3.47816	3.46886	1.89912	1.00796	2.95907	2.54553	3.37417	4.20065	1.60342	1.65058	1.639	1.60342	0.364643	1.23256	-0.0512933	0	1.18173	1.17557
2014	8	6.99	6.55	61.6	16.4	3.35	4.44	32.41	17.77	33.07	13.79	4.71	6.03	4.96	5.23	0.75	1.65	1.48	1	2.85	3.69	1.94448	1.87947	4.12066	2.79728	1.20896	1.49065	3.47847	2.87751	3.49863	2.62394	1.54969	1.79675	1.60141	1.65441	-0.287682	0.500775	0.392042	0	1.04732	1.30563
2014	8	4.18	7.49	55.9	63.7	3.54	3.46	19.42	23.34	16.83	33.9	6.38	5.02	3.75	5.14	1.46	0.64	0.97	2	1.97	3.35	1.43031	2.01357	4.02356	4.15418	1.26413	1.24127	2.9663	3.15017	2.82316	3.52342	1.85317	1.61343	1.32176	1.63705	0.378436	-0.446287	-0.0304592	0.693147	0.678034	1.20896
2014	8	7.1	4.68	45.7	48.3	1.85	3.28	7.84	17.34	37.16	16.87	4.6	5.78	3.71	3.59	1.01	1.14	1.13	1	2.03	2.64	1.96009	1.5433	3.8221	3.87743	0.615186	1.18784	2.05924	2.85302	3.61523	2.82554	1.52606	1.7544	1.31103	1.27815	0.00995033	0.131028	0.122218	0	0.708036	0.970779
2014	8	5.06	8.84	36.8	47.7	5.16	1.76	12.98	15.87	24.3	31.56	4.43	4.26	3.79	3.77	1.33	1	1.06	1	1.95	2.37	1.62137	2.17929	3.6055	3.86493	1.64094	0.565314	2.56341	2.76443	3.19048	3.45189	1.4884	1.44927	1.33237	1.32708	0.285179	0	0.0582689	0	0.667829	0.86289
2014	8	5.32	5.89	76.3	28.2	4.65	6.27	19	14.83	86.7	18.84	4.62	4.42	5.14	4.24	1.13	0.67	1.7	1	2.73	2.76	1.67147	1.77326	4.33467	3.33932	1.53687	1.83578	2.94444	2.69665	4.46245	2.93598	1.53039	1.48614	1.63705	1.44456	0.122218	-0.400478	0.530628	0	1.0043	1.01523
2014	8	7.97	5.76	49.2	49.9	4.79	4.58	12.55	18.32	30.19	19.64	5.01	5.62	3.76	4.34	1.8	1.1	0.86	2	1.97	2.62	2.07568	1.75094	3.89589	3.91002	1.56653	1.5217	2.52972	2.90799	3.40751	2.97757	1.61144	1.72633	1.32442	1.46787	0.587787	0.0953102	-0.150823	0.693147	0.678034	0.963174
2014	8	6.55	16.04	52.7	24.8	3.42	8.59	13.97	12.28	16.31	37.17	4.58	5.99	3.47	4.17	0.71	2.1	1.24	1	1.49	2.8	1.87947	2.77509	3.96462	3.21084	1.22964	2.1506	2.63691	2.50797	2.79178	3.6155	1.5217	1.79009	1.24415	1.42792	-0.34249	0.741937	0.215111	0	0.398776	1.02962
2014	8	4.25	7.94	82.6	38.4	5.32	2.89	33.82	16.24	15.03	19.45	4.52	4.79	3.5	4.17	0.7	1.02	1.56	1	1.51	2.57	1.44692	2.07191	4.41401	3.64806	1.67147	1.06126	3.52105	2.78748	2.71005	2.96785	1.50851	1.56653	1.25276	1.42792	-0.356675	0.0198026	0.444686	0	0.41211	0.943906
2014	8	9.46	4.76	35.4	77.1	3.52	5.4	28.76	17.21	23.77	13.44	4.66	5.6	4.78	3.38	1.27	0.65	1.44	1	2.61	1.88	2.24707	1.56025	3.56671	4.3451	1.25846	1.6864	3.35899	2.84549	3.16842	2.59824	1.53902	1.72277	1.56444	1.21788	0.239017	-0.430783	0.364643	0	0.95935	0.631272
2014	8	6.37	10.3	33.7	37.3	5.64	3.4	17.2	24.51	18.56	23.25	5.26	5.36	4.62	4.38	1.8	1.04	1.24	1	2.44	2.74	1.8516	2.33214	3.5175	3.61899	1.72988	1.22378	2.84491	3.19908	2.92101	3.14631	1.66013	1.67896	1.53039	1.47705	0.587787	0.0392207	0.215111	0	0.891998	1.00796
2014	8	0	4.37	1332	65.4	0	6.89	27.88	12.55	62.69	29.54	3.64	5.74	4.52	3.81	0.65	1.65	1.58	1	2.49	2.73		1.47476	7.19444	4.18052		1.93007	3.32791	2.52972	4.1382	3.38575	1.29198	1.74746	1.50851	1.33763	-0.430783	0.500775	0.457425	0	0.912283	1.0043
2014	8	0	6.14	1882	41.7	0	7.52	73.34	31.55	63.63	45.28	3.38	4.98	4.11	3.31	1.33	0.5	1.59	1	1.91	1.96		1.81482	7.54009	3.7305		2.01757	4.29511	3.45157	4.15309	3.81287	1.21788	1.60543	1.41342	1.19695	0.285179	-0.693147	0.463734	0	0.647103	0.672944
2014	8	3.76	5.99	27.3	55.2	6.94	28.16	17.39	11.67	26.38	77.48		5.91		4.67		0.46	1.44	2		3.02	1.32442	1.79009	3.30689	4.01096	1.9373	3.3379	2.8559	2.45702	3.27261	4.35002		1.77665		1.54116		-0.776529	0.364643	0.693147		1.10526
2014	8	7.26	6.6	29.2	55.2	3.77	4.71	14.56	72.85	17.1	24.52	4.85	4.8	6.38	3.5	0.85	0.69	1.4	1	4.34	1.97	1.98238	1.88707	3.37417	4.01096	1.32708	1.54969	2.67828	4.2884	2.83908	3.19949	1.57898	1.56862	1.85317	1.25276	-0.162519	-0.371064	0.336472	0	1.46787	0.678034
2014	8	9.12	3.79	27.9	30.3	5.87	4.65	28.26	12.34	4.83	36	4.88	5.35	6.05	5.68	1.38	0.73	1.47	1	3.75	3.68	2.21047	1.33237	3.32863	3.41115	1.76985	1.53687	3.34145	2.51285	1.57485	3.58352	1.58515	1.6771	1.80006	1.73695	0.322083	-0.314711	0.385262	0	1.32176	1.30291
2014	8	8.61	5.73	55.4	18.4	6.15	4.89	37.31	6.56	17.04	7.18	4.53	6.6	5.46	5.17	1.3	0.87	1.27	1	3.4	3.58	2.15292	1.74572	4.01458	2.91235	1.81645	1.58719	3.61926	1.88099	2.83556	1.9713	1.51072	1.88707	1.69745	1.64287	0.262364	-0.139262	0.239017	0	1.22378	1.27536
2014	8	7.22	8.54	28.8	56.2	4.68	5.61	48.79	29.04	36.04	2.5	4.48		3.55	6.09	0.96	0.81	1.4	2	1.75	4.22	1.97685	2.14476	3.36038	4.02892	1.5433	1.72455	3.88753	3.36867	3.58463	0.916291	1.49962		1.26695	1.80665	-0.040822	-0.210721	0.336472	0.693147	0.559616	1.43984
2014	8	11.53	8.92	296.5	51.9	52.3	5.7	47.84	31.85	30.77	13.51	4.48	5.33	5.19	5.05	0.57	1.16	1.41	1	3.3	3.5	2.44495	2.1883	5.69205	3.94932	3.957	1.74047	3.86786	3.46104	3.42654	2.60343	1.49962	1.67335	1.64673	1.61939	-0.562119	0.14842	0.34359	0	1.19392	1.25276
2014	8	9.03	7.49	37.1	29.1	4.11	4.54	29.79	47.9	19.73	25.88	4.66	5.85	4.15	2.63	0.7	0.63	0.91	2	2.69	0.84	2.20055	2.01357	3.61362	3.37074	1.41342	1.51293	3.39417	3.86912	2.98214	3.25347	1.53902	1.76644	1.42311	0.966984	-0.356675	-0.462035	-0.0943107	0.693147	0.989541	-0.174353
2014	8	4.81	2.76	46.3	5	5.48	0.3	19.24	13.7	20.74	29.46	4.54	4.78	5.09	5.15	0.63	0.6	1.23	1	3.42	3.45	1.5707	1.01523	3.83514	1.60944	1.70111	-1.20397	2.95699	2.6174	3.03206	3.38303	1.51293	1.56444	1.62728	1.639	-0.462035	-0.510826	0.207014	0	1.22964	1.23837
2015	7	5.53	8.43	37.8	25.9	2.84	3.81	15.31	10.46	15.83	19.79	5.21	5.35	4.59	5.45	2.34	1.35	0.97	1	2.49	3.8	1.71019	2.1318	3.63231	3.25424	1.0438	1.33763	2.72851	2.34756	2.76191	2.98518	1.65058	1.6771	1.52388	1.69562	0.850151	0.300105	-0.0304592	0	0.912283	1.335
2015	7	4.95	5.27	42.9	34.1	3.39	3.53	44.17	8.33	44.62	38.26	3.95	5.23	3.89	3.99	1.91	1.97	0.83	1	1.96	2.62	1.59939	1.66203	3.75887	3.5293	1.22083	1.2613	3.78805	2.11986	3.79818	3.6444	1.37372	1.65441	1.35841	1.38379	0.647103	0.678034	-0.18633	0	0.672944	0.963174
2015	7	6.38	7.24	36.5	29.4	3.65	4.53	24.56	22.45	4.86	5.11	4.8	6.02	4.37	4.39	1.58	0.94	1.08	1	2.33	2.87	1.85317	1.97962	3.59731	3.38099	1.29473	1.51072	3.20112	3.11129	1.58104	1.6312	1.56862	1.79509	1.47476	1.47933	0.457425	-0.0618754	0.076961	0	0.845868	1.05431
2015	7	4.48	4.95	47.5	42.3	3.81	3.77	22.7	21.13	41.94	39.96	4.08	4.77	4.46	4.19	0.76	0.88	1.19	1	2.77	2.68	1.49962	1.59939	3.86073	3.74479	1.33763	1.32708	3.12236	3.05069	3.73624	3.68788	1.4061	1.56235	1.49515	1.4327	-0.274437	-0.127833	0.173953	0	1.01885	0.985817
2015	7	5.69	6.67	47.5	44	6.25	7.01	15.88	16.69	16.98	27.42	4.01	5.69	3.98	4.94	0.43	0.83	1.36	1	2.3	3.48	1.73871	1.89762	3.86073	3.78419	1.83258	1.94734	2.76506	2.81481	2.83204	3.31127	1.38879	1.73871	1.38128	1.59737	-0.84397	-0.18633	0.307485	0	0.832909	1.24703
2015	7	5.92	6.97	53.5	36.1	4.52	5.36	17.72	16.85	32.38	18.89	4.38	5.77	6.01	6.66	2.04	1.68	1.38	2	3.57	4.48	1.77834	1.94162	3.97968	3.58629	1.50851	1.67896	2.87469	2.82435	3.47754	2.93863	1.47705	1.75267	1.79342	1.89612	0.71295	0.518794	0.322083	0.693147	1.27257	1.49962
2015	7	5.71	6.15	54	39.4	3.88	3.91	29.74	21.6	32.36	27.04	4.51		4.02	4.48	0.52	0.88	1.33	1	2.17	2.89	1.74222	1.81645	3.98898	3.67377	1.35584	1.36354	3.39249	3.07269	3.47692	3.29732	1.5063		1.39128	1.49962	-0.653926	-0.127833	0.285179	0	0.774727	1.06126
2015	7	5.66	7.16	29.5	23.1	3.59	2.69	16.37	14.55	19.54	19.65	4.35	5.35	4.73	4.72	1.35	1.34	1.57	2	2.35	2.87	1.73342	1.96851	3.38439	3.13983	1.27815	0.989541	2.79545	2.67759	2.97246	2.97808	1.47018	1.6771	1.55393	1.55181	0.300105	0.29267	0.451076	0.693147	0.854415	1.05431
2015	7	7.47	8.1	42.9	23.8	5.93	6.07	12.29	11.75	38.24	36.8	4.56	5.05	5.33	4.83	0.53	1.07	2.01	2	2.95	2.76	2.01089	2.09186	3.75887	3.16969	1.78002	1.80336	2.50879	2.46385	3.64388	3.6055	1.51732	1.61939	1.67335	1.57485	-0.634878	0.0676586	0.698135	0.693147	1.08181	1.01523
2015	7	7.5	8.32	46	28.9	6.29	6.55	17.27	16.27	20.5	17.65	4.51	5.14	4.67		0.72	0.63	1.38		2.66		2.0149	2.11866	3.82864	3.36384	1.83896	1.87947	2.84897	2.78932	3.02042	2.87074	1.5063	1.63705	1.54116		-0.328504	-0.462035	0.322083		0.978326
2015	7	4.73	5.29	36.4	19	4.33	4.5	22.77	21.27	37.49	34.67	4.21	4.59	4.18	4.69	0.49	0.89	1.31	1	2.44	3.39	1.55393	1.66582	3.59457	2.94444	1.46557	1.50408	3.12544	3.0573	3.62407	3.54587	1.43746	1.52388	1.43031	1.54543	-0.71335	-0.116534	0.270027	0	0.891998	1.22083
2015	7	5.15	5.75	52.2	29.1	3.77	3.79	19.7	19.33	27.98	24.92	3.82	4.84	3.34	3.44	0.67	1	1.62	2	1.3	1.66	1.639	1.7492	3.95508	3.37074	1.32708	1.33237	2.98062	2.96166	3.33149	3.21567	1.34025	1.57691	1.20597	1.23547	-0.400478	0	0.482426	0.693147	0.262364	0.506818
2015	7	9.97	11.28	45.1	28.8	8.91	8.98	24.4	23.78	18.47	15.66	4.73		3.68	3.66	0.57	0.63	1.2	1	2.08	2.28	2.29958	2.42303	3.80888	3.36038	2.18717	2.195	3.19458	3.16884	2.91615	2.75111	1.55393		1.30291	1.29746	-0.562119	-0.462035	0.182322	0	0.732368	0.824175
2015	7	4.13	4.07	54.9	41.1	3.03	2.81	12.96	12.55	43.42	37.55	4.38	5.39	4.07	4.35	1.07	0.97	1.15	1	2.3	2.83	1.41828	1.40364	4.00551	3.71601	1.10856	1.03318	2.56187	2.52972	3.77092	3.62567	1.47705	1.68455	1.40364	1.47018	0.0676586	-0.0304592	0.139762	0	0.832909	1.04028
2015	7	8.1	8.52	36	25.6	2.51	2.35	15.4	15.62	28.59	24.67		5.36		5.96		1.32		1		4.3	2.09186	2.14242	3.58352	3.24259	0.920283	0.854415	2.73437	2.74855	3.35306	3.20559		1.67896		1.78507		0.277632		0		1.45862
2015	7	5.86	6.75	41.9	189.9	14.56	14.66	11.05	13.74	38.72	61.18	4.36	6.44	4.29	4.64	0.74	0.72	1.63	2	2.18	2.86	1.76815	1.90954	3.73529	5.2465	2.67828	2.68512	2.40243	2.62031	3.65636	4.11382	1.47247	1.86253	1.45629	1.53471	-0.301105	-0.328504	0.48858	0.693147	0.779325	1.05082
2015	7	6.29	5.72	218	42.9	80.76	15.37	23.12	6.95	31.65	31.1		5.62		5.89		1.48		1		4.25	1.83896	1.74397	5.3845	3.75887	4.39148	2.73242	3.1407	1.93874	3.45474	3.43721		1.72633		1.77326		0.392042		0		1.44692
2015	7	8.01	8.16	54.9	38.6	5.22	4.08	22.24	28.86	35.37	33.46	4.26	5.15	4.82	4.09	0.62	0.76	2.2	2	2.2	2.35	2.08069	2.09924	4.00551	3.65325	1.6525	1.4061	3.10189	3.36246	3.56586	3.51035	1.44927	1.639	1.57277	1.40854	-0.478036	-0.274437	0.788457	0.693147	0.788457	0.854415
2015	7	1.6	1.73	866.1	865	10.06	10.42	15.99	14.77	33.11	30.61	3.83	4.83	4.1	4.56	0.72	0.58	1.46	2	2.18	2.82	0.470004	0.548121	6.764	6.76273	2.30857	2.34373	2.77196	2.6926	3.49984	3.42133	1.34286	1.57485	1.41099	1.51732	-0.328504	-0.544727	0.378436	0.693147	0.779325	1.03674
2015	7	5.36	5.9	38.9	32.9	3.99	1.6	10.51	10.2	11.72	1970	3.96	5.28	4.1	3.89	5.85	1.73	0.7	1	1	2.47	1.67896	1.77495	3.66099	3.49347	1.38379	0.470004	2.35233	2.32239	2.4613	7.58579	1.37624	1.66393	1.41099	1.35841	1.76644	0.548121	-0.356675	0	0	0.904218
2015	7	6.09	6.75	58	62.1	5.64	5.49	9.75	9.54	35.45	35.14	4.77	5.09	4.37	5.23	0.88	1.89	1.22	1	2.66	3.39	1.80665	1.90954	4.06044	4.12875	1.72988	1.70293	2.27727	2.25549	3.56812	3.55934	1.56235	1.62728	1.47476	1.65441	-0.127833	0.636577	0.198851	0	0.978326	1.22083
2015	7	6.38	6.98	41.3	46.9	10.87	10.99	17.92	17.63	32.57	32.49	4.04	5.03	4.27	6.03	0.63	0.74	1.17	2	2.57	4.29	1.85317	1.94305	3.72086	3.84802	2.38601	2.39699	2.88592	2.8696	3.48339	3.48093	1.39624	1.61542	1.45161	1.79675	-0.462035	-0.301105	0.157004	0.693147	0.943906	1.45629
2015	7	5.76	6.82	57.6	47.5	3.01	2.51	10.27	12.29	35.03	21.81	4.71	5.39	4.22	4.8	1.16	1.16	1.13	1	2.41	3.33	1.75094	1.91986	4.05352	3.86073	1.10194	0.920283	2.32923	2.50879	3.5562	3.08237	1.54969	1.68455	1.43984	1.56862	0.14842	0.14842	0.122218	0	0.879627	1.20297
2015	7	8.63	9.58	55.9	38.2	4	4.17	11.69	11.23	20.28	17.81	4.58	4.65	5.9	6.6	1.14	0.95	1.39	2	3.73	4.46	2.15524	2.25968	4.02356	3.64284	1.38629	1.42792	2.45873	2.41859	3.00964	2.87976	1.5217	1.53687	1.77495	1.88707	0.131028	-0.0512933	0.329304	0.693147	1.31641	1.49515
2015	7	4.69	5.35	78.3	63	4.05	3.98	11.64	11.01	6.77	6.73	4.17	5.1	4.81	5.5	1.16	0.86	1.43	2	2.73	3.92	1.54543	1.6771	4.36055	4.14313	1.39872	1.38128	2.45445	2.3988	1.9125	1.90658	1.42792	1.62924	1.5707	1.70475	0.14842	-0.150823	0.357674	0.693147	1.0043	1.36609
2015	7	10.74	12.15	51	51.7	5.78	5.85	8.67	8.5	22.85	19.92	4.62	5.66	3.41	3.88	0.95	1.14	1.46	2	1.41	2.17	2.37398	2.49733	3.93183	3.94546	1.7544	1.76644	2.15987	2.14007	3.12895	2.99172	1.53039	1.73342	1.22671	1.35584	-0.0512933	0.131028	0.378436	0.693147	0.34359	0.774727
2015	7	7.02	8	54.6	40.6	3.39	3.44	18.5	17.29	28.8	27.03	5.04	4.96	4.41	4.06	1.14	1.02	1.13	1	2.7	2.87	1.94876	2.07944	4.00003	3.70377	1.22083	1.23547	2.91777	2.85013	3.36038	3.29695	1.61741	1.60141	1.48387	1.40118	0.131028	0.0198026	0.122218	0	0.993252	1.05431
2015	7	6.44	6.84	51.3	56.5	5.06	4.65	33.84	33.3	21.61	18.01		4.98		4.63		0.98		2		2.85	1.86253	1.92279	3.93769	4.03424	1.62137	1.53687	3.52164	3.50556	3.07316	2.89093		1.60543		1.53256		-0.0202027		0.693147		1.04732
2015	7	13.34	8.75	46.7	53.4	7.82	4.2	22.39	12.8	28.31	34.03		4.82		3.31		0.48		1		2.06	2.59077	2.16905	3.84374	3.97781	2.05668	1.43508	3.10861	2.54945	3.34322	3.52724		1.57277		1.19695		-0.733969		0		0.722706
2015	7	5.1	5.74	43.9	36.6	4.49	4.19	10.9	10.36	47.81	47.15		5.07		5.29		0.76		1		3.48	1.62924	1.74746	3.78191	3.60005	1.50185	1.4327	2.38876	2.33795	3.86723	3.85333		1.62334		1.66582		-0.274437		0		1.24703
2015	7	6.62	7.4	36.5	33.1	4.49	4.54	16.76	16.2	21.47	17.55	4.07	5.28	3.9	4.33	0.68	0.63	1.41	1	1.98	2.62	1.8901	2.00148	3.59731	3.49953	1.50185	1.51293	2.819	2.78501	3.06666	2.86505	1.40364	1.66393	1.36098	1.46557	-0.385662	-0.462035	0.34359	0	0.683097	0.963174
2015	7	6.19	6.53	55.7	43.5	14.19	9.5	42.98	27.75	26.22	20.12		5.1				0.75					1.82294	1.87641	4.01998	3.77276	2.65254	2.25129	3.76073	3.32324	3.26652	3.00171		1.62924				-0.287682
2015	7	5.15	5.79	31.6	22.4	3.44	3.57	16.26	15.69	27.76	25.77	4.44	5.08	4.02	4.41	0.75	0.64	1.36	2	2.08	2.72	1.639	1.75613	3.45316	3.10906	1.23547	1.27257	2.78871	2.75302	3.3236	3.24921	1.49065	1.62531	1.39128	1.48387	-0.287682	-0.446287	0.307485	0.693147	0.732368	1.00063
2015	7	8.59	10.51	39.4	62.3	3.12	3.24	13.71	11.11	16.91	11.92	4.22		3.89		1.11		1.42		1.86		2.1506	2.35233	3.67377	4.13196	1.13783	1.17557	2.61813	2.40785	2.82791	2.47822	1.43984		1.35841		0.10436		0.350657		0.620576
2015	7	6.21	7.9	23.7	29.8	4.7	5.12	17.22	12.93	21.69	26.47	4.25	5.25	4.35	4.45	1.57	0.64	1.15	1	2.44	2.86	1.82616	2.06686	3.16548	3.39451	1.54756	1.63315	2.84607	2.55955	3.07685	3.27601	1.44692	1.65823	1.47018	1.4929	0.451076	-0.446287	0.139762	0	0.891998	1.05082
2015	7	7.05	7.43	39.2	31	4.96	5.02	12	11.8	42.44	41.8	4.18	5.08	4.25	4.02	0.55	0.73	1.64	1	2.27	2.58	1.95303	2.00553	3.66868	3.43399	1.60141	1.61343	2.48491	2.4681	3.74809	3.7329	1.43031	1.62531	1.44692	1.39128	-0.597837	-0.314711	0.494696	0	0.81978	0.947789
2015	7	6.98	7.76	28	11.1	5.55	5.64	21.52	21.65	10.15	17.3	5.83	6.32	4.4	4.5	1.32	0.67	1.23	1	2.49	3.15	1.94305	2.04898	3.3322	2.40695	1.7138	1.72988	3.06898	3.07501	2.31747	2.85071	1.76302	1.84372	1.4816	1.50408	0.277632	-0.400478	0.207014	0	0.912283	1.1474
2015	7	5.04	5.72	42.9	37.7	4.91	5.07	12.73	11.77	20.39	18.78	3.91	4.61	5.02	5.07	1.14	1.2	1.3	1	3.03	3.42	1.61741	1.74397	3.75887	3.62966	1.59127	1.62334	2.54396	2.46555	3.01504	2.93279	1.36354	1.52823	1.61343	1.62334	0.131028	0.182322	0.262364	0	1.10856	1.22964
2015	7	6.29	7.24	29.9	14.3	4.76	4.71	16.58	15.5	27.47	27.84	6.42	5.38	3.66	3.76	0.63	1.06	1.53	1	1.67	2.26	1.83896	1.97962	3.39786	2.66026	1.56025	1.54969	2.8082	2.74084	3.31309	3.32647	1.85942	1.68269	1.29746	1.32442	-0.462035	0.0582689	0.425268	0	0.512824	0.815365
2015	7	6.24	6.76	37.9	25.1	4.16	3.92	10.88	15.32	15.56	18	4.82	5.42	4.01	4.83	0.96	0.87	1.51	2	1.94	2.85	1.83098	1.91102	3.63495	3.22287	1.42552	1.36609	2.38693	2.72916	2.7447	2.89037	1.57277	1.6901	1.38879	1.57485	-0.040822	-0.139262	0.41211	0.693147	0.662688	1.04732
2015	7	4.71	5.03	47.1	37.1	2.38	2.36	16.45	15.83	12.8	11.98	4.45	4.87	4.44	4.63	2.53	1.01	1.12	1	2.49	3.26	1.54969	1.61542	3.85227	3.61362	0.8671	0.858662	2.80033	2.76191	2.54945	2.48324	1.4929	1.58309	1.49065	1.53256	0.928219	0.00995033	0.113329	0	0.912283	1.18173
2015	7	0	5.65	1948	71.2	0	2.06	53.37	12.07	24.69	13.73	5.91	5.02	3.64	3.4	0.82	0.52	1.82	1	1.43	1.96		1.73166	7.57456	4.26549		0.722706	3.97725	2.49072	3.2064	2.61958	1.77665	1.61343	1.29198	1.22378	-0.198451	-0.653926	0.598837	0	0.357674	0.672944
2015	7	0	9.64	1872	24.5	0	3.45	80.39	13.83	10.95	9.34	2.95		5.09		2.79		1.27		2.55			2.26592	7.53476	3.19867		1.23837	4.38689	2.62684	2.39334	2.23431	1.08181		1.62728		1.02604		0.239017		0.936093
2015	7	0	7.35	3000	19.2	0	7.18	79.9	9.65	69.38	16.61	7.11	5.07	4.04	4.03	1.83	1.05	1.47	1	1.87	2.66		1.9947	8.00637	2.95491		1.9713	4.38078	2.26696	4.2396	2.81	1.9615	1.62334	1.39624	1.39377	0.604316	0.0487902	0.385262	0	0.625938	0.978326
2015	7	4.86	5.4	43.5	11.4	3.33	2.5	16.4	17.34	18.66	12.54											1.58104	1.6864	3.77276	2.43361	1.20297	0.916291	2.79728	2.85302	2.92638	2.52892
2015	7	8.69	9.34	37.5	27.5	8.07	8.24	9.11	8.78	16.11	12.81	4.04	5.21	4.02	4.59	0.81	1.07	1.39	2	2.18	2.82	2.16217	2.23431	3.62434	3.31419	2.08815	2.109	2.20937	2.17248	2.77944	2.55023	1.39624	1.65058	1.39128	1.52388	-0.210721	0.0676586	0.329304	0.693147	0.779325	1.03674
2015	7	4.68	5.16		32.1	13.82	13.48	9.46	8.81	40.31	27.98	3.8	5.01	4.92	4.84	2.64	2.69	0.77	1	2.8	3.43	1.5433	1.64094		3.46886	2.62612	2.60121	2.24707	2.17589	3.6966	3.33149	1.335	1.61144	1.59331	1.57691	0.970779	0.989541	-0.261365	0	1.02962	1.23256
2015	7	3.26	3.48	31.5	14.2	2.68	2.56	11.66	11.57	65.56	48.94		6.78		4.76		3.88		1		3.14	1.18173	1.24703	3.44999	2.65324	0.985817	0.940007	2.45616	2.44842	4.18297	3.8906		1.91398		1.56025		1.35584		0		1.14422
2015	7	8.58	9.31		22.5	8.46	8.41	29.48	27.61	38.53	27.66	4.45	4.97	4.45	4.41	1	1.2	1.15	1	2.75	3.05	2.14943	2.23109		3.11352	2.13535	2.12942	3.38371	3.31818	3.65144	3.31999	1.4929	1.60342	1.4929	1.48387	0	0.182322	0.139762	0	1.0116	1.11514
2015	7	6.51	8	42.6	39.7	4.04	3.6	13.68	15.6	59.78	0.4	4.19	4.96	3.93	4.08	1.04	2.22	1.25	1	1.87	2.5	1.87334	2.07944	3.75185	3.68135	1.39624	1.28093	2.61593	2.74727	4.09067	-0.916291	1.4327	1.60141	1.36864	1.4061	0.0392207	0.797507	0.223144	0	0.625938	0.916291
2016	6	5.91	6.13	33.9	27.9	4.35	4.44	16.31	15.37	16.59	13.98	5.72	6.22	4.36		3.01		0.94		2.09		1.77665	1.81319	3.52342	3.32863	1.47018	1.49065	2.79178	2.73242	2.8088	2.63763	1.74397	1.82777	1.47247		1.10194		-0.0618754		0.737164
2016	6	4.15	5.72	45.2	40.8	6.68	6.81	15.3	19.05	36.84	21.25	3.96	5.17	4.16	3.81	0.65	0.78	0.89	1	2.73	2.7	1.42311	1.74397	3.8111	3.70868	1.89912	1.91839	2.72785	2.94707	3.60658	3.05636	1.37624	1.64287	1.42552	1.33763	-0.430783	-0.248461	-0.116534	0	1.0043	0.993252
2016	6	6.55	7.4	61.7	68	4.48	4.11	12.12	9.3	19.75	38	4.88	5.63	5.78	6.21	1.74	1.25	1.4	2	3.68	4.38	1.87947	2.00148	4.12228	4.21951	1.49962	1.41342	2.49486	2.23001	2.98315	3.63759	1.58515	1.72811	1.7544	1.82616	0.553885	0.223144	0.336472	0.693147	1.30291	1.47705
2016	6	5.91	6.5	62.6	52.1	7.84	8.05	48.46	44.61	52.11	47.92	4.64	5.63	5.2	4.95	0.55	0.7	1.87	2	2.92	3.15	1.77665	1.8718	4.13677	3.95316	2.05924	2.08567	3.88074	3.79796	3.95336	3.86953	1.53471	1.72811	1.64866	1.59939	-0.597837	-0.356675	0.625938	0.693147	1.07158	1.1474
2016	6	6.89	7.32	75.3	68.2	1.54	1.66	12.24	11.55	6.82	6.84	4.55	5.36	4.53	4.32	1.57	1.07	1.31	1	2.42	2.95	1.93007	1.99061	4.32148	4.22244	0.431782	0.506818	2.50471	2.44669	1.91986	1.92279	1.51513	1.67896	1.51072	1.46326	0.451076	0.0676586	0.270027	0	0.883768	1.08181
2016	6	6.55	6.77	64.6	58.5	9.36	8.31	35.18	44.94	30.95	25.76	4.4	5.32	3.51	2.57	0.42	0.6	1.91	2	1.39	1.37	1.87947	1.9125	4.16821	4.06903	2.23645	2.11746	3.56048	3.80533	3.43237	3.24882	1.4816	1.67147	1.25562	0.943906	-0.867501	-0.510826	0.647103	0.693147	0.329304	0.314811
2016	6	4.78	4.8	55.4	56.2	7.34	7.7	7.98	7.48	69.91	66.26	5.04	5.07	5.57	5.21	4.29	5.49	0.87	1	2.59	3.7	1.56444	1.56862	4.01458	4.02892	1.99334	2.04122	2.07694	2.01223	4.24721	4.19359	1.61741	1.62334	1.7174	1.65058	1.45629	1.70293	-0.139262	0	0.951658	1.30833
2016	6	6.15	6.38	37.9	32.4	5.66	5.73	20.74	19.14	35.24	26.28	4.75	4.9	4.85	4.35	0.56	0.79	1.96	2	2.59	2.44	1.81645	1.85317	3.63495	3.47816	1.73342	1.74572	3.03206	2.95178	3.56218	3.26881	1.55814	1.58924	1.57898	1.47018	-0.579818	-0.235722	0.672944	0.693147	0.951658	0.891998
2016	6	18.65	12.2	30.1	34.82	8.3	3.29	27.34	25.52	20.04	0.09	4.82	5.44	5.58	5.51	1.11	1.01	1.56	2	3.35	3.55	2.92585	2.50144	3.40453	3.55019	2.11626	1.19089	3.30835	3.23946	2.99773	-2.40795	1.57277	1.69378	1.71919	1.70656	0.10436	0.00995033	0.444686	0.693147	1.20896	1.26695
2016	6	4.53	6.27	23.9	32	3.98	5.25	17.7	13.42	33.22	69	4.07		3.39		0.65		1.53		1.47		1.51072	1.83578	3.17388	3.46574	1.38128	1.65823	2.87356	2.59675	3.50315	4.23411	1.40364		1.22083		-0.430783		0.425268		0.385262
2016	6	5	4.24	29.2	29.3	4.28	3.42	32.9	10.1	17	15.41	5.89	5.35	3.03	3.11	1.24	0.98	1.16	1	1.17	1.64	1.60944	1.44456	3.37417	3.37759	1.45395	1.22964	3.49347	2.31254	2.83321	2.73502	1.77326	1.6771	1.10856	1.13462	0.215111	-0.0202027	0.14842	0	0.157004	0.494696
2016	6	6.14	6.83	61	40.1	3.99	5.54	39.9	29.58	23.5	25.13	5	4.95	3.91	3.98	0.37	0.6	1.74	2	1.84	2.39	1.81482	1.92132	4.11087	3.69138	1.38379	1.71199	3.68638	3.3871	3.157	3.22406	1.60944	1.59939	1.36354	1.38128	-0.994252	-0.510826	0.553885	0.693147	0.609766	0.871293
2016	6	7.75	8.01	34.2	28.4	3.64	3.63	17.8	16.92	17.6	17.62	4.94	5.15	3.22		1.27		0.81		1.81		2.04769	2.08069	3.53223	3.34639	1.29198	1.28923	2.8792	2.8285	2.8679	2.86903	1.59737	1.639	1.16938		0.239017		-0.210721		0.593327
2016	6	7.41	7.42	38.9	29.5	4.34	4.08	25.9	23.16	45	30.99	4.77	5.28	5.71	6.44	1.12	1.36	1.06	1	3.87	4.71	2.00283	2.00418	3.66099	3.38439	1.46787	1.4061	3.25424	3.14243	3.80666	3.43366	1.56235	1.66393	1.74222	1.86253	0.113329	0.307485	0.0582689	0	1.35325	1.54969
2016	6	6.87	4.8	33.2	37.17	6.69	6.46	17.2	24.48	25.2	0.7	4.72	5.91	4.27	4.36	0.5	0.33	1.64	2	2.23	2.77	1.92716	1.56862	3.50255	3.6155	1.90061	1.86563	2.84491	3.19786	3.22684	-0.356675	1.55181	1.77665	1.45161	1.47247	-0.693147	-1.10866	0.494696	0.693147	0.802002	1.01885
2016	6	6.56	7.65	23.6	26	6.1	4.52	10.4	18.27	18.3	14.83	4.29	4.9	3.65	3.44	1.12	1.04	1.02	1	1.9	2.24	1.88099	2.03471	3.16125	3.2581	1.80829	1.50851	2.34181	2.90526	2.9069	2.69665	1.45629	1.58924	1.29473	1.23547	0.113329	0.0392207	0.0198026	0	0.641854	0.806476
2016	6	6.64	6.92	37.2	33.7	7.37	7.44	12.9	11.96	27.2	33.44	4.55	4.98	4.11	3.93	1.21	0.47	1.31	1	2.07	2.48	1.89311	1.93442	3.61631	3.5175	1.99742	2.00687	2.55723	2.48157	3.30322	3.50975	1.51513	1.60543	1.41342	1.36864	0.19062	-0.755023	0.270027	0	0.727549	0.908259
2016	6	7.81	8.34	48.7	37.3	2.64	2.98	13.2	12.65	29.5	34.09	3.95	5	6.61	6.36	2.34	2.15	1.23	1	4.05	3.96	2.0554	2.12106	3.88568	3.61899	0.970779	1.09192	2.58022	2.53766	3.38439	3.529	1.37372	1.60944	1.88858	1.85003	0.850151	0.765468	0.207014	0	1.39872	1.37624
2016	6	5.35	5.6	21.3	17.5	4.06	4.17	10	9.36	23.6	27.01	4.33	5.74	4.02	3.77	0.53	0.98	1.25	1	2.39	2.81	1.6771	1.72277	3.05871	2.8622	1.40118	1.42792	2.30259	2.23645	3.16125	3.29621	1.46557	1.74746	1.39128	1.32708	-0.634878	-0.0202027	0.223144	0	0.871293	1.03318
2016	6	4.81	4.43	36	23.2	7.16	3.1	22.5	26.13	21.5	16.24	4.58	4.94	4.28	4.76	2.02	1.49	1.05	1	2.27	3.29	1.5707	1.4884	3.58352	3.14415	1.96851	1.1314	3.11352	3.26308	3.06805	2.78748	1.5217	1.59737	1.45395	1.56025	0.703098	0.398776	0.0487902	0	0.81978	1.19089
2016	6	12.1	12.49	24.6	13.6	3.98	4.13	7.29	7.27	26.62	23.35	4.82	5.68	4.03	4.79	1.03	1.95	1.2	1	2.23	3.07	2.49321	2.52493	3.20275	2.61007	1.38128	1.41828	1.9865	1.98376	3.28166	3.1506	1.57277	1.73695	1.39377	1.56653	0.0295588	0.667829	0.182322	0	0.802002	1.12168
2016	6	5.45	5.34	84.8	67.3	6.6	6.56	14.66	13.46	27.46	23.4	4.3	5.21	4.19	4.03	0.65	0.62	1.44	1	2.27	2.67	1.69562	1.67523	4.4403	4.20916	1.88707	1.88099	2.68512	2.59972	3.31273	3.15274	1.45862	1.65058	1.4327	1.39377	-0.430783	-0.478036	0.364643	0	0.81978	0.982078
2016	6	4.58	5.43	41.4	46.7	6.62	19.51	11.24	9.16	63.32	63.32		5.63		4.1		1.18		1		2.97	1.5217	1.69194	3.72328	3.84374	1.8901	2.97093	2.41948	2.21485	4.1482	4.1482		1.72811		1.41099		0.165514		0		1.08856
2016	6	5.72	5.69	40.8	27.9	3.7	3.68	15.33	15.04	45.19	38.85	4.19	5.29	3.5	3.4	1.21	1.23	1.02	1	1.79	2.28	1.74397	1.73871	3.70868	3.32863	1.30833	1.30291	2.72981	2.71071	3.81088	3.65971	1.4327	1.66582	1.25276	1.22378	0.19062	0.207014	0.0198026	0	0.582216	0.824175
2016	6	4.37	5.48	47.2	37.6	4.19	2.96	12.25	10.59	26.55	12.19	4.38		3.63		1.01		1.1		1.9		1.47476	1.70111	3.85439	3.627	1.4327	1.08519	2.50553	2.35991	3.27903	2.50062	1.47705		1.28923		0.00995033		0.0953102		0.641854
2016	6	9.24	8.1	47.1	23.7	2.96	4.85	17.26	17.25	5.75	3.43	3.95	5.55	3.74		1.31		1.21		1.74		2.22354	2.09186	3.85227	3.16548	1.08519	1.57898	2.84839	2.84781	1.7492	1.23256	1.37372	1.7138	1.31909		0.270027		0.19062		0.553885
2016	6	6.48	6.83	43.3	41.9	3.85	4	11.2	12.43	4.07	11.14	4.31	5.25	4.6	4.63	0.66	0.67	1.38	1	2.74	3.17	1.86872	1.92132	3.76815	3.73529	1.34807	1.38629	2.41591	2.52011	1.40364	2.41054	1.46094	1.65823	1.52606	1.53256	-0.415515	-0.400478	0.322083	0	1.00796	1.15373
2016	6	5.7	6.19	44.3	38.21	3.46	2.84	20.6	11.53	24.5	23.08	4.14	4.77	4.73	4.83	0.73	0.74	1.61	2	2.71	3.21	1.74047	1.82294	3.79098	3.6431	1.24127	1.0438	3.02529	2.44495	3.19867	3.13897	1.4207	1.56235	1.55393	1.57485	-0.314711	-0.301105	0.476234	0.693147	0.996949	1.16627
2016	6	9.91	10.91	61.8	59	7.05	7.52	42.4	37.82	21.4	22.51	4.37		5.56		0.54		1.56		3.56		2.29354	2.38968	4.1239	4.07754	1.95303	2.01757	3.74715	3.63284	3.06339	3.11396	1.47476		1.7156		-0.616186		0.444686		1.26976
2016	6	5.53	5.96	67.7	63.4	7.79	8.26	91.4	4.5	12.8	15.8	4.38	5.11	5.17	5.1	5.67	5.96	0.75	1	1.6	3.13	1.71019	1.78507	4.21509	4.14946	2.05284	2.11142	4.51525	1.50408	2.54945	2.76001	1.47705	1.6312	1.64287	1.62924	1.73519	1.78507	-0.287682	0	0.470004	1.14103
2016	6	4.91	5.29	38.4	38.4	5.64	5.98	16.2	15.94	17.1	17.97	4.72	5.38	4.2	4.16	0.67	0.57	1.25	2	2.5	2.83	1.59127	1.66582	3.64806	3.64806	1.72988	1.78842	2.78501	2.76883	2.83908	2.8887	1.55181	1.68269	1.43508	1.42552	-0.400478	-0.562119	0.223144	0.693147	0.916291	1.04028
2016	6	6.43	7.65	81.7	133	2.68	2.4	20.66	20.72	30.82	56	4.47	5.62	3.97	4.19	0.57	0.53	1.88	2	1.72	2.41	1.86097	2.03471	4.40305	4.89035	0.985817	0.875469	3.0282	3.0311	3.42816	4.02535	1.49739	1.72633	1.37877	1.4327	-0.562119	-0.634878	0.631272	0.693147	0.542324	0.879627
2016	6	7.85	7.91	64.7	41.6	3.86	3.9	16.72	16.49	27.55	21.33	4.29	5.38	4.09	3.91	0.74	0.7	1.46	1	2.17	2.6	2.06051	2.06813	4.16976	3.7281	1.35067	1.36098	2.81661	2.80275	3.316	3.06011	1.45629	1.68269	1.40854	1.36354	-0.301105	-0.356675	0.378436	0	0.774727	0.955511
2016	6	11.2	6.04	56	27.9	26.9	5.9	12.52	13.85	56.4	44.18	4.28	4.68	4.47	3.83	0.88	1.42	0.97	1	2.84	2.8	2.41591	1.7984	4.02535	3.32863	3.29213	1.77495	2.52733	2.62829	4.03247	3.78827	1.45395	1.5433	1.49739	1.34286	-0.127833	0.350657	-0.0304592	0	1.0438	1.02962
2016	6	10.8	5.9	256.4	314	11.8	9.83	14.38	24.19	15.08	12.57	6.17	6.15	4.66	5.14	2.95	1.22	1.18	1	2.15	3.71	2.37955	1.77495	5.54674	5.74939	2.4681	2.28544	2.66584	3.18594	2.71337	2.53131	1.8197	1.81645	1.53902	1.63705	1.08181	0.198851	0.165514	0	0.765468	1.31103
2016	6	5.18	5.29	41.4	27.2	5.65	5.69	24.26	22.46	21.57	20.9	4.77	5.49	5.02	5.55	0.99	0.8	1.23	1	3.06	4.2	1.64481	1.66582	3.72328	3.30322	1.73166	1.73871	3.18883	3.11174	3.0713	3.03975	1.56235	1.70293	1.61343	1.7138	-0.0100503	-0.223144	0.207014	0	1.11841	1.43508
2016	6	5.43	6.19	52.2	41.3	5.9	5.18	23.2	17.36	14.44	9.73	4.73	5.17	4.88		0.69	0.57	1.52		2.91		1.69194	1.82294	3.95508	3.72086	1.77495	1.64481	3.14415	2.85417	2.67	2.27521	1.55393	1.64287	1.58515		-0.371064	-0.562119	0.41871		1.06815
2016	6	8.89	7.23	38.3	17.9	6.32	4.14	16.18	12.18	22.5	22.96	4.9	5.65	4.53	4.37	2.68	2.16	0.9	1	1.93	2.96	2.18493	1.97824	3.64545	2.8848	1.84372	1.4207	2.78378	2.4998	3.11352	3.13375	1.58924	1.73166	1.51072	1.47476	0.985817	0.770108	-0.105361	0	0.65752	1.08519
2016	6	5.98	6.14	43.5	29	3.66	3.74	13.33	12.97	36.16	33.17	4.23	5.16	4.03		0.95		0.87		2.45		1.78842	1.81482	3.77276	3.3673	1.29746	1.31909	2.59002	2.56264	3.58795	3.50165	1.4422	1.64094	1.39377		-0.0512933		-0.139262		0.896088
2016	6	7.46	8.06	36.2	23.3	9.03	8.6	16.97	16.48	23.64	17.76		5.2		4.8		0.62		2		3.28	2.00956	2.08691	3.58906	3.14845	2.20055	2.15176	2.83145	2.80215	3.16294	2.87695		1.64866		1.56862		-0.478036		0.693147		1.18784
2016	6	5.97	6.55	62.1	58.5	9.7	11.75	16.71	16.38	84.08	79.02	5.07	5.66	4.74	4.3	1.51	1.64	0.91	1	3.02	2.9	1.78675	1.87947	4.12875	4.06903	2.27213	2.46385	2.81601	2.79606	4.43177	4.3697	1.62334	1.73342	1.55604	1.45862	0.41211	0.494696	-0.0943107	0	1.10526	1.06471
2016	6	4.97	4.92	40.2	22	9.08	8.93	9.07	8.97	34.93	26.86	4.47	5.71	4.42	4.42	2.89	2.92	1.16	1	1.95	2.76	1.60342	1.59331	3.69387	3.09104	2.20607	2.18942	2.20497	2.19389	3.55335	3.29064	1.49739	1.74222	1.48614	1.48614	1.06126	1.07158	0.14842	0	0.667829	1.01523
2016	6	7.6	7.38	41.4	25.5	5.35	5.1	21.51	19.7	16.61	11.84	4.88	6.33	4.64	4.51	0.93	0.95	1.89	2	2.23	2.69	2.02815	1.99877	3.72328	3.23868	1.6771	1.62924	3.06852	2.98062	2.81	2.47148	1.58515	1.8453	1.53471	1.5063	-0.0725707	-0.0512933	0.636577	0.693147	0.802002	0.989541
2016	6	6.25	5.31	51.7	36.7	3.28	3.76	23.16	15.13	22.12	13.5	3.51	5.37	4.95	4.71	0.93	0.85	1.65	2	2.6	2.74	1.83258	1.66959	3.94546	3.60278	1.18784	1.32442	3.14243	2.71668	3.09648	2.60269	1.25562	1.68083	1.59939	1.54969	-0.0725707	-0.162519	0.500775	0.693147	0.955511	1.00796
2016	6	6.71	6.72	56.5	41.5	5.84	4.65	16.68	8.56	47.1	35.05				5.56		1.07		1		4.05	1.9036	1.90509	4.03424	3.72569	1.76473	1.53687	2.81421	2.1471	3.85227	3.55678				1.7156		0.0676586		0		1.39872
2016	6	6.62	6.57	24.1	14.8	5.51	5.38	11.16	10.61	37.1	35.06	5.08	5.56	5.92	5.95	1.72	1.72	1.2	1	3.85	4.57	1.8901	1.88251	3.18221	2.69463	1.70656	1.68269	2.41234	2.3618	3.61362	3.55706	1.62531	1.7156	1.77834	1.78339	0.542324	0.542324	0.182322	0	1.34807	1.51951
2016	6	5.36	5.34	53	52.4	5.39	5.32	15.93	15.24	43.33	38.51	4.86	5.65	4.58		0.89		1.06		2.93		1.67896	1.67523	3.97029	3.95891	1.68455	1.67147	2.7682	2.72392	3.76885	3.65092	1.58104	1.73166	1.5217		-0.116534		0.0582689		1.075
2016	6	2.54	7.28	69.5	39.5	3.14	4.95	26.07	18.54	24.18	13.46	4.09	5.54	3.06	3.35	0.39	0.47	1.11	1	1.7	2.12	0.932164	1.98513	4.24133	3.6763	1.14422	1.59939	3.26079	2.91993	3.18553	2.59972	1.40854	1.71199	1.11841	1.20896	-0.941609	-0.755023	0.10436	0	0.530628	0.751416
2016	6	5.3	5.31	25.9	18.2	8.97	8.6	30.94	29.71	41.63	35.95	4.44	4.63	4.38	4.7	0.65	1.09	1.34	1	2.66	3.09	1.66771	1.66959	3.25424	2.90142	2.19389	2.15176	3.43205	3.39148	3.72882	3.58213	1.49065	1.53256	1.47705	1.54756	-0.430783	0.0861777	0.29267	0	0.978326	1.12817
2016	6	7.04	7.2	35	28	4.06	4.09	36.15	32.81	32.66	29.43	4.87		5.11	5.13	1.73	1.82	1.16	1	2.99	0.01	1.95161	1.97408	3.55535	3.3322	1.40118	1.40854	3.58768	3.49073	3.48615	3.38201	1.58309		1.6312	1.63511	0.548121	0.598837	0.14842	0	1.09527	-4.60517
2017	5	6.29	6	32.6	16.2	4.1	3.76	20.89	20.99	37.26	29.87	3.88	4.94	4.1	4.03	0.69	0.72	1.16	1	2.4	2.81	1.83896	1.79176	3.48431	2.78501	1.41099	1.32442	3.03927	3.04405	3.61792	3.39685	1.35584	1.59737	1.41099	1.39377	-0.371064	-0.328504	0.14842	0	0.875469	1.03318
2017	5	7.77	2.92	71.8	229.4	1.88	0.8	13.7	17.09	38.63	17.28	5.68	5.08	5.26	4.9	1.39	1.42	1.15	1	3.6	3.52	2.05027	1.07158	4.27388	5.43547	0.631272	-0.223144	2.6174	2.83849	3.65403	2.84955	1.73695	1.62531	1.66013	1.58924	0.329304	0.350657	0.139762	0	1.28093	1.25846
2017	5	5.8	5.62	44.7	39.5	7.46	6.61	14.58	14.47	28.11	24.53	5.59	5.65	2.55	2.16	1.85	2.19	0.76	1	1.07	1.41	1.75786	1.72633	3.79997	3.6763	2.00956	1.88858	2.67965	2.67208	3.33613	3.1999	1.72098	1.73166	0.936093	0.770108	0.615186	0.783902	-0.274437	0	0.0676586	0.34359
2017	5	6.11	5.44	37.5	44	10.7	6.43	5.57	8.25	37.77	41.08	5.04	5.36	6.25	5.67	2.24	3.08	1.27	1	3.87	3.75	1.80993	1.69378	3.62434	3.78419	2.37024	1.86097	1.7174	2.11021	3.63152	3.71552	1.61741	1.67896	1.83258	1.73519	0.806476	1.12493	0.239017	0	1.35325	1.32176
2017	5	4.57	4.4	41.2	32.6	4.84	4.33	18.09	17.86	35.03	25.72	4.53	5.09	3.93	3.05	0.89	0.48	1.18	1	2.13	2.04	1.51951	1.4816	3.71844	3.48431	1.57691	1.46557	2.89536	2.88256	3.5562	3.24727	1.51072	1.62728	1.36864	1.11514	-0.116534	-0.733969	0.165514	0	0.756122	0.71295
2017	5	5.5	5.08	68.4	84.7	5.32	6.91	32.3	24	33	31.23	4.43	6.54	3.6	3.52	0.92	0.84	1.07	1	2.08	2.37	1.70475	1.62531	4.22537	4.43912	1.67147	1.93297	3.47507	3.17805	3.49651	3.44138	1.4884	1.87794	1.28093	1.25846	-0.0833816	-0.174353	0.0676586	0	0.732368	0.86289
2017	5	4.88	6.07	50.7	61.4	8.86	9.45	21.96	20.32	29.44	23.93		5.66		4.24		1.69		1		3.55	1.58515	1.80336	3.92593	4.11741	2.18155	2.24601	3.08922	3.01161	3.38235	3.17513		1.73342		1.44456		0.524729		0		1.26695
2017	5	2.68	2.66	91.5	94	12.49	11.99	31.3	19.55	12.4	13.75	4.31	4.6	3.89	3.29	0.52	0.52	1.29	1	2.24	2.08	0.985817	0.978326	4.51634	4.54329	2.52493	2.48407	3.44362	2.97298	2.5177	2.62104	1.46094	1.52606	1.35841	1.19089	-0.653926	-0.653926	0.254642	0	0.806476	0.732368
2017	5	5.82	4.39	52.7	32.79	18.36	9.91	21.8	24.27	62.7	29.05	4.62	5.18	5.94	5.17	1.07	0.8	1.23	1	4.03	3.77	1.7613	1.47933	3.96462	3.49012	2.91017	2.29354	3.08191	3.18924	4.13836	3.36902	1.53039	1.64481	1.78171	1.64287	0.0676586	-0.223144	0.207014	0	1.39377	1.32708
2017	5	9.74	7.02	38.3	27	4.61	3.72	14.2	16.24	19.5	0.87	4.66		4.74		1.06		1.35		2.77		2.27624	1.94876	3.64545	3.29584	1.52823	1.31372	2.65324	2.78748	2.97041	-0.139262	1.53902		1.55604		0.0582689		0.300105		1.01885
2017	5	7.07	13.77	41	515.3	1.66	1.2	31.43	31.69	36.96	30.49		5.07		5.49		1.71		1		3.99	1.95586	2.62249	3.71357	6.24475	0.506818	0.182322	3.44776	3.456	3.60984	3.4174		1.62334		1.70293		0.536493		0		1.38379
2017	5	5.89	5.46	38.1	30.2	5.14	4.78	34.8	29.83	29.7	39.8	4.73	4.73	4.52	4.24	0.63	0.54	1.9	2	2.34	2.57	1.77326	1.69745	3.64021	3.40784	1.63705	1.56444	3.54962	3.39551	3.39115	3.68387	1.55393	1.55393	1.50851	1.44456	-0.462035	-0.616186	0.641854	0.693147	0.850151	0.943906
2017	5	7.94	6.69	40.6	29.4	3.97	3.08	11.91	10.19	12	3.96	4.09	5.29	3.5		0.6		1.37		1.77		2.07191	1.90061	3.70377	3.38099	1.37877	1.12493	2.47738	2.32141	2.48491	1.37624	1.40854	1.66582	1.25276		-0.510826		0.314811		0.57098
2017	5	6	5.94	36.8	27.3	6.54	5.12	70.34	49.15	39.58	31.38	5.06	5.44	4.44	5.57	0.78	1.58	1.28	1	2.73	3.33	1.79176	1.78171	3.6055	3.30689	1.87794	1.63315	4.25334	3.89488	3.67832	3.44617	1.62137	1.69378	1.49065	1.7174	-0.248461	0.457425	0.24686	0	1.0043	1.20297
2017	5	8.41	7.15	45.8	51.1	5.94	5.07	36.99	22.74	31.73	26.72	5.05	6.2	5.01		0.83		1.49		2.96		2.12942	1.96711	3.82428	3.93378	1.78171	1.62334	3.61065	3.12413	3.45726	3.28541	1.61939	1.82455	1.61144		-0.18633		0.398776		1.08519
2017	5	4.51	4.45	43.4	32.5	7.36	7.03	20.49	19.47	63.21	47.44	5.09	5.73	5.69	5.23	2.64	1.64	1.05	1	3.31	3.82	1.5063	1.4929	3.77046	3.48124	1.99606	1.95019	3.01994	2.96887	4.14646	3.85947	1.62728	1.74572	1.73871	1.65441	0.970779	0.494696	0.0487902	0	1.19695	1.34025
2017	5	5.26	24.29	190.9	41	9.46	8.59	15.41	0.59	14.69	21		5.15		5.41		0.56		2		3.29	1.66013	3.19006	5.25175	3.71357	2.24707	2.1506	2.73502	-0.527633	2.68717	3.04452		1.639		1.68825		-0.579818		0.693147		1.19089
2017	5	7.54	6.99	35.5	23.2	6.13	5.64	15.76	14.9	27.26	19.49	4.45	4.48	4.35	4.18	1.04	0.6	1.4	1	2.34	2.79	2.02022	1.94448	3.56953	3.14415	1.81319	1.72988	2.75748	2.70136	3.30542	2.9699	1.4929	1.49962	1.47018	1.43031	0.0392207	-0.510826	0.336472	0	0.850151	1.02604
2017	5	10.57	9.68	55.6	21.1	6.62	5.58	6.05	15.08	12.91	21.34		6.18									2.35802	2.27006	4.01818	3.04927	1.8901	1.71919	1.80006	2.71337	2.558	3.06058		1.82132
2017	5	8.72	8.36	72.8	27.3	4.28	5.99	11.56	7.38	48.7	45.22	4.94	5.38	3.98	3.5	0.77	0.67	1.38	1	2.15	2.33	2.16562	2.12346	4.28772	3.30689	1.45395	1.79009	2.44755	1.99877	3.88568	3.81154	1.59737	1.68269	1.38128	1.25276	-0.261365	-0.400478	0.322083	0	0.765468	0.845868
2017	5	7.07	6.65	47.8	37.4	7.15	6.27	15.86	15.18	21.49	18.56	5.53	5.92	4.01	3.85	1.05	1.07	1.17	1	2.23	2.61	1.95586	1.89462	3.86703	3.62167	1.96711	1.83578	2.7638	2.71998	3.06759	2.92101	1.71019	1.77834	1.38879	1.34807	0.0487902	0.0676586	0.157004	0	0.802002	0.95935
2017	5	6.43	5.88	32.7	19.6	4.66	4.29	25.3	13.59	27.42	29.02	4.63	5.22	4.34	4.4	0.52	0.58	1.64	2	2.39	2.82	1.86097	1.77156	3.48738	2.97553	1.53902	1.45629	3.2308	2.60933	3.31127	3.36799	1.53256	1.6525	1.46787	1.4816	-0.653926	-0.544727	0.494696	0.693147	0.871293	1.03674
2017	5	6.43	5.82	52.4	41.1	5.32	4.54	12.82	12.33	21.95	18.67	4.81		4.19	4.01	0.65	0.64	1.86	2	1.95	2.12	1.86097	1.7613	3.95891	3.71601	1.67147	1.51293	2.55101	2.51204	3.08877	2.92692	1.5707		1.4327	1.38879	-0.430783	-0.446287	0.620576	0.693147	0.667829	0.751416
2017	5	6.34	6.56	52.4	28.99	4.47	3.29	5.27	7.81	20.86	52.6	5.33	6.46	4.76	5.33	0.96	2.71	1.73	2	2.55	3.3	1.84688	1.88099	3.95891	3.36695	1.49739	1.19089	1.66203	2.0554	3.03783	3.96272	1.67335	1.86563	1.56025	1.67335	-0.040822	0.996949	0.548121	0.693147	0.936093	1.19392
2017	5	7.21	15.27	35.7	7	8.67	9.81	13.29	17.63	30.35	45.62	5.27		5.14		1.29		1.72		2.76		1.97547	2.72589	3.57515	1.94591	2.15987	2.2834	2.58701	2.8696	3.4128	3.82035	1.66203		1.63705		0.254642		0.542324		1.01523
2017	5	4.22	4.17	59.6	56.1	4.53	5.88	9.7	12.21	11.8	11.98	4.77	5.54	3.79	4.03	0.57	1.01	1.05	1	2.31	2.86	1.43984	1.42792	4.08766	4.02714	1.51072	1.77156	2.27213	2.50226	2.4681	2.48324	1.56235	1.71199	1.33237	1.39377	-0.562119	0.00995033	0.0487902	0	0.837248	1.05082
2017	5	5.75	7.22	60.2	72	10.53	9.14	16.65	15.12	54.79	67	4.91	5.26	4.06	4.01	0.53	0.54	1.52	2	2.21	2.81	1.7492	1.97685	4.09767	4.27667	2.35423	2.21266	2.81241	2.71602	4.00351	4.20469	1.59127	1.66013	1.40118	1.38879	-0.634878	-0.616186	0.41871	0.693147	0.792993	1.03318
2017	5	4.33	5.23	42	59.15	3.18	4.35	14.24	11.37	21.48	69.16	5.77	5.79	3.94	3.73	0.85	2.11	1.07	1	2.26	2.49	1.46557	1.65441	3.73767	4.08008	1.15688	1.47018	2.65605	2.43098	3.06712	4.23642	1.75267	1.75613	1.37118	1.31641	-0.162519	0.746688	0.0676586	0	0.815365	0.912283
2017	5	4.08	4.21	48.9	65.31	2.86	4.56	7.97	18.33	53.69	41	6.51	6.73	4.92	4.73	3.56	2.99	1.01	1	2.36	3.44	1.4061	1.43746	3.88978	4.17915	1.05082	1.51732	2.07568	2.90854	3.98323	3.71357	1.87334	1.90658	1.59331	1.55393	1.26976	1.09527	0.00995033	0	0.858662	1.23547
2017	5	8.61	7.53	112.4	55.7	7.59	5.89	13.81	13.35	39.86	36.11	4.83	5.56	4.38	4.67	0.71	0.96	1.56	2	2.4	2.96	2.15292	2.0189	4.72206	4.01998	2.02683	1.77326	2.62539	2.59152	3.68537	3.58657	1.57485	1.7156	1.47705	1.54116	-0.34249	-0.040822	0.444686	0.693147	0.875469	1.08519
2017	5	5.66	5.94	42.2	34	5.43	5.19	13.18	12.01	34.2	37.14	5.62	5.77	4.98	4.42	0.91	0.88	1.43	1	3.09	3.08	1.73342	1.78171	3.74242	3.52636	1.69194	1.64673	2.5787	2.48574	3.53223	3.61469	1.72633	1.75267	1.60543	1.48614	-0.0943107	-0.127833	0.357674	0	1.12817	1.12493
2017	5	7.22	6.91	46.9	39.8	11.14	10.12	16.51	16.68	19.81	19.28	4.89	5.22	4.04	4.64	0.56	1.23	1.38	1	2.44	3.13	1.97685	1.93297	3.84802	3.68387	2.41054	2.31451	2.80397	2.81421	2.98619	2.95907	1.58719	1.6525	1.39624	1.53471	-0.579818	0.207014	0.322083	0	0.891998	1.14103
2017	5	7.54	6.53	47	63.2	6.78	11.45	18.39	19.99	39.15	36.17	5.42	5.5	3.85	3.94	0.61	1.05	1.51	2	2.08	2.39	2.02022	1.87641	3.85015	4.1463	1.91398	2.43799	2.91181	2.99523	3.6674	3.58823	1.6901	1.70475	1.34807	1.37118	-0.494296	0.0487902	0.41211	0.693147	0.732368	0.871293
2017	5	6.56	9.65	60.8	748.3	12.11	6.67	9.3	18.17	30.11	35.85	4.36	6.33	3.59	5.27	0.63	0.66	1.44	2	1.82	2.73	1.88099	2.26696	4.10759	6.6178	2.49403	1.89762	2.23001	2.89977	3.40486	3.57934	1.47247	1.8453	1.27815	1.66203	-0.462035	-0.415515	0.364643	0.693147	0.598837	1.0043
2017	5	6.32	5.9	46.4	32.5	6.68	5.8	25.02	24.38	19.89	19.11	5.99	6	4.68	4.93	1.73	1.16	1.15	1	2.65	3.49	1.84372	1.77495	3.8373	3.48124	1.89912	1.75786	3.21968	3.19376	2.99022	2.95021	1.79009	1.79176	1.5433	1.59534	0.548121	0.14842	0.139762	0	0.97456	1.2499
2017	5	4.5	4.8	36.9	15.3	4.22	4.05	17.54	14.46	37.02	22.37		5.94									1.50408	1.56862	3.60821	2.72785	1.43984	1.39872	2.86448	2.67139	3.61146	3.10772		1.78171
2017	5	5.77	5.62	51.5	48	8.43	7.56	45.92	47.05	28.75	28.73											1.75267	1.72633	3.94158	3.8712	2.1318	2.02287	3.8269	3.85121	3.35864	3.35794
2017	5	6.5	6.78	59.8	77.8	10.11	22.06	41.23	29.47	57.44	58.31	5.16	5.56	4.98	4.9	1.27	1.3	1.66	2	2.65	3.04	1.8718	1.91398	4.09101	4.35414	2.31353	3.09377	3.71917	3.38337	4.05074	4.06577	1.64094	1.7156	1.60543	1.58924	0.239017	0.262364	0.506818	0.693147	0.97456	1.11186
2017	5	5.97	5.46	32.2	21.8	6.11	7.56	35.72	12.8	46.25	37.74		6.77									1.78675	1.69745	3.47197	3.08191	1.80993	2.02287	3.57571	2.54945	3.83406	3.63072		1.9125
2017	5	6.01	7.32	34.3	46.8	7.27	5.18	21.18	27.82	16.43	14.19		4.61		3.12		0.68		1		2.2	1.79342	1.99061	3.53515	3.84588	1.98376	1.64481	3.05306	3.32576	2.79911	2.65254		1.52823		1.13783		-0.385662		0		0.788457
2017	5	5.57	5.19	50.2	35.6	4.85	4.3	27.93	28.38	35.28	33.42	5.23	5.41	3.67	3.46	0.79	0.8	1.37	1	1.92	2.27	1.7174	1.64673	3.91602	3.57235	1.57898	1.45862	3.3297	3.34568	3.56332	3.50915	1.65441	1.68825	1.30019	1.24127	-0.235722	-0.223144	0.314811	0	0.652325	0.81978
2017	5	6.59	6.16	73.6	66.9	2.97	2.58	25.06	24.62	35.13	32.15	4.85	5.26	3.19	3.07	0.74	1.19	1.17	1	1.62	1.84	1.88555	1.81808	4.29865	4.2032	1.08856	0.947789	3.22127	3.20356	3.55906	3.47041	1.57898	1.66013	1.16002	1.12168	-0.301105	0.173953	0.157004	0	0.482426	0.609766
2017	5	7.51	7.1	52.8	44.6	5.76	5.62	21.19	37.33	19.8	21.98	4.93		5.34		2.15		1.32		2.9		2.01624	1.96009	3.96651	3.79773	1.75094	1.72633	3.05353	3.6198	2.98568	3.09013	1.59534		1.67523		0.765468		0.277632		1.06471
2017	5	4.89	4.82	49.7	32.3	4.58	3.8	12.03	11.12	20.89	27.55	4.35	3.85	2.93	4.12	0.62	1.25	0.97	1	1.42	2.94	1.58719	1.57277	3.906	3.47507	1.5217	1.335	2.4874	2.40875	3.03927	3.316	1.47018	1.34807	1.075	1.41585	-0.478036	0.223144	-0.0304592	0	0.350657	1.07841
2017	5	7.87	8.19	41.2	41.8	4.64	5.64	10.03	12.93	28.51	27.48	4.66	5.43	4.98	4.71	1.34	1.86	1.34	1	2.86	3.04	2.06306	2.10291	3.71844	3.7329	1.53471	1.72988	2.30558	2.55955	3.35025	3.31346	1.53902	1.69194	1.60543	1.54969	0.29267	0.620576	0.29267	0	1.05082	1.11186
2017	5	6.84	5.93	62.6	49.6	4.53	4.03	30.2	25.17	22.47	17.52	4.42	5.5	3.65	3.41	1.35	1.52	0.88	1	2.04	2.41	1.92279	1.78002	4.13677	3.90399	1.51072	1.39377	3.40784	3.22565	3.11218	2.86334	1.48614	1.70475	1.29473	1.22671	0.300105	0.41871	-0.127833	0	0.71295	0.879627
2017	5	5.93	5.56	68	52.7	3.15	2.69	16.58	15.65	31.7	26.21	3.83	5.13	4.41	2.66	1.09	1.11	1.25	1	2.48	1.82	1.78002	1.7156	4.21951	3.96462	1.1474	0.989541	2.8082	2.75047	3.45632	3.26614	1.34286	1.63511	1.48387	0.978326	0.0861777	0.10436	0.223144	0	0.908259	0.598837
2017	5	6.45	5.71	45	35.91	2.97	2.29	22.39	16.56	25.26	27.67	4.3	5.19	3.84	3.47	0.71	0.72	1.29	1	2.11	2.23	1.86408	1.74222	3.80666	3.58102	1.08856	0.828552	3.10861	2.80699	3.22922	3.32035	1.45862	1.64673	1.34547	1.24415	-0.34249	-0.328504	0.254642	0	0.746688	0.802002
2017	5	63.98	57.75	15.6	5	29.66	26.9	15.4	15.76	14.99	12.62	4.57	5.36	5.23	5.47	0.65	0.67	2.39	2	2.49	2.82	4.15857	4.05612	2.74727	1.60944	3.3898	3.29213	2.73437	2.75748	2.70738	2.53528	1.51951	1.67896	1.65441	1.69928	-0.430783	-0.400478	0.871293	0.693147	0.912283	1.03674
2017	5	6.75	7.77	39.8	41	5.15	1.98	9.21	16.7	2	41.17	4.93	5.54	4.85		0.87		1.56		2.68		1.90954	2.05027	3.68387	3.71357	1.639	0.683097	2.22029	2.81541	0.693147	3.71771	1.59534	1.71199	1.57898		-0.139262		0.444686		0.985817
2018	4	5.87	6.6	54.5	74	2.29	2.05	12.37	12.99	26.14	31.16	4.63	5.07	3.5	3.57	0.84	1.29	1.18	1	1.91	1.94	1.76985	1.88707	3.9982	4.30407	0.828552	0.71784	2.51527	2.56418	3.26347	3.43914	1.53256	1.62334	1.25276	1.27257	-0.174353	0.254642	0.165514	0	0.647103	0.662688
2018	4	8.41	7.46	39	46.6	2.91	3.17	5.35	5.44	28.54	32.91	4.84	5.22	4.05	4.15	1.67	1.59	0.95	1	2.35	2.74	2.12942	2.00956	3.66356	3.8416	1.06815	1.15373	1.6771	1.69378	3.35131	3.49378	1.57691	1.6525	1.39872	1.42311	0.512824	0.463734	-0.0512933	0	0.854415	1.00796
2018	4	4.49	5.14	37.8	39	3.26	3.9	28.67	9.12	24.12	22.81	5.03	6.27	4.41	4.11	1.04	0.71	1.18	1	2.73	2.76	1.50185	1.63705	3.63231	3.66356	1.18173	1.36098	3.35585	2.21047	3.18304	3.1272	1.61542	1.83578	1.48387	1.41342	0.0392207	-0.34249	0.165514	0	1.0043	1.01523
2018	4	5.84	6.11	61.8	27.5	19.29	8.71	13.78	19.04	45.43	25.56	4.68	5.54	3.83	3.84	0.88	0.6	1.05	1	2.3	2.45	1.76473	1.80993	4.1239	3.31419	2.95959	2.16447	2.62322	2.94654	3.81617	3.24103	1.5433	1.71199	1.34286	1.34547	-0.127833	-0.510826	0.0487902	0	0.832909	0.896088
2018	4	6.62	7.44	67.8	19.1	3.99	2.38	11.32	21.96	20.21	20.78	4.41	4.93	4.25	4.56	0.83	0.6	1.51	2	2.29	2.88	1.8901	2.00687	4.21656	2.94969	1.38379	0.8671	2.42657	3.08922	3.00618	3.03399	1.48387	1.59534	1.44692	1.51732	-0.18633	-0.510826	0.41211	0.693147	0.828552	1.05779
2018	4	5.23	6.32	49.8	35.8	5.77	7.82	5.06	7.27	19.17	15.74		5.17		4.12		0.81		1		2.62	1.65441	1.84372	3.90801	3.57795	1.75267	2.05668	1.62137	1.98376	2.95335	2.75621		1.64287		1.41585		-0.210721		0		0.963174
2018	4	5.16	4.62	60.3	61	5.97	4.62	11.52	13.13	34.32	37.33	5.12	5.59	4.36	3.9	1.08	0.8	1.46	1	2.16	2.28	1.64094	1.53039	4.09933	4.11087	1.78675	1.53039	2.44408	2.5749	3.53573	3.6198	1.63315	1.72098	1.47247	1.36098	0.076961	-0.223144	0.378436	0	0.770108	0.824175
2018	4	5.96	6.61	37.7	63	10.23	12.79	7.26	8.41	34.43	36.27	5.37	5.02	5.53	4.43	1.38	1.08	1.08	1	3.45	2.89	1.78507	1.88858	3.62966	4.14313	2.32532	2.54866	1.98238	2.12942	3.53893	3.59099	1.68083	1.61343	1.71019	1.4884	0.322083	0.076961	0.076961	0	1.23837	1.06126
2018	4	7.18	6.46	56.5	76.1	6.69	5.72	12.95	14.14	11.53	3.89	4.33	4.89	3.56	3.17	0.78	1.13	1.13	1	1.98	1.65	1.9713	1.86563	4.03424	4.33205	1.90061	1.74397	2.5611	2.64901	2.44495	1.35841	1.46557	1.58719	1.26976	1.15373	-0.248461	0.122218	0.122218	0	0.683097	0.500775
2018	4	9.64	12.08	28.2	292.1	4.52	31.08	20.49	16.77	44.83	48.79	3.92	5.32	3.81	4.06	0.4	0.48	1.74	2	1.78	2.36	2.26592	2.49155	3.33932	5.6771	1.50851	3.43656	3.01994	2.81959	3.80288	3.88753	1.36609	1.67147	1.33763	1.40118	-0.916291	-0.733969	0.553885	0.693147	0.576613	0.858662
2018	4	6.45	5.97	70.1	55.8	4.94	4.97	11.74	11.25	8.16	8.42	4.07	4.5	3.78	3.71	1.21	0.52	1.41	2	1.62	1.92	1.86408	1.78675	4.24992	4.02177	1.59737	1.60342	2.463	2.42037	2.09924	2.13061	1.40364	1.50408	1.32972	1.31103	0.19062	-0.653926	0.34359	0.693147	0.482426	0.652325
2018	4	13.17	45.95	48.9	29.1	9.53	27.64	14.92	16.17	25.04	15.01	4.95	5.48	4.59	4.73	3.85	2.12	0.93	1	1.55	3.05	2.57794	3.82755	3.88978	3.37074	2.25444	3.31926	2.7027	2.78316	3.22047	2.70872	1.59939	1.70111	1.52388	1.55393	1.34807	0.751416	-0.0725707	0	0.438255	1.11514
2018	4	6.41	6.69	40.9	43.1	7.02	6.88	5.52	7.21	8.41	7.68	3.7	4.62	3.36	3.01	0.69	0.8	1.2	1	1.72	1.54	1.85786	1.90061	3.71113	3.76352	1.94876	1.92862	1.70838	1.97547	2.12942	2.03862	1.30833	1.53039	1.21194	1.10194	-0.371064	-0.223144	0.182322	0	0.542324	0.431782
2018	4	7.91	7.06	48.3	26.2	4.54	3.89	8.48	8.91	30.1	18.25	3.39	5.1	3.72	3.59	0.99	1.33	1.32	1	1.77	2.03	2.06813	1.95445	3.87743	3.26576	1.51293	1.35841	2.13771	2.18717	3.40453	2.90417	1.22083	1.62924	1.31372	1.27815	-0.0100503	0.285179	0.277632	0	0.57098	0.708036
2018	4	5.42	5.71	59.5	62.8	6.48	5.64	6.07	12.35	23.3	23.06	5.27	5.47	3.68	3.39	0.45	0.69	1.46	2	1.94	1.81	1.6901	1.74222	4.08598	4.13996	1.86872	1.72988	1.80336	2.51366	3.14845	3.1381	1.66203	1.69928	1.30291	1.22083	-0.798508	-0.371064	0.378436	0.693147	0.662688	0.593327
2018	4	6.2	4.7	56	19.2	6.23	3.49	4.06	48.8	23.54	26.4	5.43	4.94	3.8	3.38	0.66	0.42	1.56	2	1.88	1.49	1.82455	1.54756	4.02535	2.95491	1.82938	1.2499	1.40118	3.88773	3.1587	3.27336	1.69194	1.59737	1.335	1.21788	-0.415515	-0.867501	0.444686	0.693147	0.631272	0.398776
2018	4	7.73	6.93	58.4	12.6	2.81	8.06	4.45	48.11	33.2	23.27	5.55	5.33	4.81	3.99	1.02	0.58	1.62	2	2.62	2.16	2.04511	1.93586	4.06732	2.5337	1.03318	2.08691	1.4929	3.87349	3.50255	3.14716	1.7138	1.67335	1.5707	1.38379	0.0198026	-0.544727	0.482426	0.693147	0.963174	0.770108
2018	4	8.25	8.52	47.3	59.9	5.95	4.92	14.23	9.9	18.44	14.37	5.12	5.49	5.12	4.43	1.76	0.66	1.12	2	2.93	2.74	2.11021	2.14242	3.85651	4.09268	1.78339	1.59331	2.65535	2.29253	2.91452	2.66514	1.63315	1.70293	1.63315	1.4884	0.565314	-0.415515	0.113329	0.693147	1.075	1.00796
2018	4	5.14	5.35	41.2	59.1	5.18	10.09	9.31	19.38	34.84	66.95	4.3	5.66	4.05	4.26	1.71	2.7	0.9	1	2.18	2.72	1.63705	1.6771	3.71844	4.07923	1.64481	2.31154	2.23109	2.96424	3.55077	4.20395	1.45862	1.73342	1.39872	1.44927	0.536493	0.993252	-0.105361	0	0.779325	1.00063
2018	4	7.06	7.56	94.8	65.7	4.42	2.87	5.87	7.29	25.77	28.54	4.86	5.32	5.09	4.37	1.44	2.28	1.29	1	3.02	2.85	1.95445	2.02287	4.55177	4.1851	1.48614	1.05431	1.76985	1.9865	3.24921	3.35131	1.58104	1.67147	1.62728	1.47476	0.364643	0.824175	0.254642	0	1.10526	1.04732
2018	4	8.24	7.72	43.2	48.5	3.81	3.83	16.57	10.03	21.26	7.27	4.45	4.84	4.55	4.23	0.42	0.37	1.85	2	2.52	2.47	2.109	2.04381	3.76584	3.88156	1.33763	1.34286	2.80759	2.30558	3.05683	1.98376	1.4929	1.57691	1.51513	1.4422	-0.867501	-0.994252	0.615186	0.693147	0.924259	0.904218
2018	4	5.53	5.49	38.8	38.3	3.3	3.85	25.43	19.13	13.41	12.57	4.55	5.6	3.57	3.65	0.87	1.11	1.1	1	2	2.29	1.71019	1.70293	3.65842	3.64545	1.19392	1.34807	3.23593	2.95126	2.596	2.53131	1.51513	1.72277	1.27257	1.29473	-0.139262	0.10436	0.0953102	0	0.693147	0.828552
2018	4	6.25	5.08	32.9	34.8	4.74	5.04	7.53	10.56	19.94	28.4	4.43	5.03	4.42	4.05	0.79	1.3	1.56	1	2.48	2.43	1.83258	1.62531	3.49347	3.54962	1.55604	1.61741	2.0189	2.35707	2.99273	3.34639	1.4884	1.61542	1.48614	1.39872	-0.235722	0.262364	0.444686	0	0.908259	0.887891
2018	4	9.1	7.49	51.1	72.1	5.74	4.67	6.53	14.08	19.16	19.68	3.89	5.24	3.22	3.5	0.56	0.45	1.07	1	1.86	2.3	2.20827	2.01357	3.93378	4.27805	1.74746	1.54116	1.87641	2.64476	2.95282	2.9796	1.35841	1.65632	1.16938	1.25276	-0.579818	-0.798508	0.0676586	0	0.620576	0.832909
2018	4	28.65	6.55	26.6	42.1	13.47	4.16	15.48	14.7	10.12	13.19	3.55	4.98	3.71	3.15	0.76	0.72	1.19	1	2.04	1.92	3.35515	1.87947	3.28091	3.74005	2.60046	1.42552	2.73955	2.68785	2.31451	2.57946	1.26695	1.60543	1.31103	1.1474	-0.274437	-0.328504	0.173953	0	0.71295	0.652325
2018	4	6.92	6.67	53.7	46.9	6.88	5.37	7.46	5.73	29.22	21.94	4.04	4.72	4.74	4.79	0.74	1.09	1.08	1	3.06	3.32	1.93442	1.89762	3.98341	3.84802	1.92862	1.68083	2.00956	1.74572	3.37485	3.08831	1.39624	1.55181	1.55604	1.56653	-0.301105	0.0861777	0.076961	0	1.11841	1.19996
2018	4	6.14	14.91	115.5	127.8	2.29	13.55	11.95	10.54	25.48	21.22	4.02	5.58	5.09	4.46	1.48	0.92	1.38	2	2.7	2.66	1.81482	2.70203	4.74927	4.85047	0.828552	2.60639	2.48073	2.35518	3.23789	3.05494	1.39128	1.71919	1.62728	1.49515	0.392042	-0.0833816	0.322083	0.693147	0.993252	0.978326
2018	4	6.86	7.58	42.8	29.1	4.1	4.52	13.67	17.36	17.23	18.03	3.41	5.25	3.1	3.47	0.98	1.53	0.98	1	1.52	2.05	1.92571	2.02551	3.75654	3.37074	1.41099	1.50851	2.6152	2.85417	2.84665	2.89204	1.22671	1.65823	1.1314	1.24415	-0.0202027	0.425268	-0.0202027	0	0.41871	0.71784
2018	4	8.97	7.01	41.2	69.7	5.68	6.52	14.55	13.32	33.59	37.12	4.38	5.57	3.9	3.83	0.66	0.92	1.5	2	1.99	1.97	2.19389	1.94734	3.71844	4.2442	1.73695	1.87487	2.67759	2.58927	3.51423	3.61416	1.47705	1.7174	1.36098	1.34286	-0.415515	-0.0833816	0.405465	0.693147	0.688135	0.678034
2018	4	7.62	1.43	54.3	196.1	10.91	2.16	6.86	9.9	57.99	31.24	4.13	5.28	3.82	3.16	0.58	0.54	1.15	1	2.26	2.06	2.03078	0.357674	3.99452	5.27862	2.38968	0.770108	1.92571	2.29253	4.06027	3.4417	1.41828	1.66393	1.34025	1.15057	-0.544727	-0.616186	0.139762	0	0.815365	0.722706
2018	4	5.37	5.5	60.1	26.9	3.04	3.26	5.35	5.83	13.55	2.73	4.58	5.14	4.03	3.88	0.96	0.58	1.26	1	2.17	2.42	1.68083	1.70475	4.09601	3.29213	1.11186	1.18173	1.6771	1.76302	2.60639	1.0043	1.5217	1.63705	1.39377	1.35584	-0.040822	-0.544727	0.231112	0	0.774727	0.883768
2018	4	9.06	9.03	43.5	41	4.88	6.73	9.48	11.02	45.13	47.78	5.7	6.73	5.13	4.53	0.68	0.92	1.36	1	3.28	2.97	2.20387	2.20055	3.77276	3.71357	1.58515	1.90658	2.24918	2.39971	3.80955	3.86661	1.74047	1.90658	1.63511	1.51072	-0.385662	-0.0833816	0.307485	0	1.18784	1.08856
2018	4	4.78	4.08	33.9	19.5	4.68	2.86	15.95	14.37	34.46	23.39	5.19	5.85	4.27	3.76	0.89	1.18	1.18	1	2.51	2.31	1.56444	1.4061	3.52342	2.97041	1.5433	1.05082	2.76946	2.66514	3.5398	3.15231	1.64673	1.76644	1.45161	1.32442	-0.116534	0.165514	0.165514	0	0.920283	0.837248
2018	4	6.67	5.66	36.9	34.5	4.52	4.4	10.67	12.57	13.61	14.36	3.98	4.72	4.32	4.27	1.32	0.74	1.11	2	2.42	2.55	1.89762	1.73342	3.60821	3.54096	1.50851	1.4816	2.36744	2.53131	2.6108	2.66445	1.38128	1.55181	1.46326	1.45161	0.277632	-0.301105	0.10436	0.693147	0.883768	0.936093
2018	4	9.64	9.03	43.8	36.5	12.77	11.5	16.07	15.04	87.47	47.73	7.04	5.6	6.71	5.26	6.02	2.37	0.99	2	3.03	3.1	2.26592	2.20055	3.77963	3.59731	2.5471	2.44235	2.77695	2.71071	4.4713	3.86556	1.95161	1.72277	1.9036	1.66013	1.79509	0.86289	-0.0100503	0.693147	1.10856	1.1314
2018	4	5.61	4.55	38.5	47.6	5.9	4.6	5.2	5.9	41.88	46.28		4.95		4.27		2.15		1		2.71	1.72455	1.51513	3.65066	3.86283	1.77495	1.52606	1.64866	1.77495	3.73481	3.83471		1.59939		1.45161		0.765468		0		0.996949
2018	4	7.58	9.92	40.9	38.5	4.09	5.08	4.07	6.5	30.43	31.99	5.92	5.47	5.39	4.54	1.31	0.63	1.26	1	3.32	2.97	2.02551	2.29455	3.71113	3.65066	1.40854	1.62531	1.40364	1.8718	3.41543	3.46542	1.77834	1.69928	1.68455	1.51293	0.270027	-0.462035	0.231112	0	1.19996	1.08856
2018	4	8.14	7.63	47.9	30.5	5.27	8.26	12.2	18.3	22.53	24.79	4.47	5.29	3.83	3.71	0.57	0.78	1.5	2	1.98	1.95	2.09679	2.03209	3.86912	3.41773	1.66203	2.11142	2.50144	2.9069	3.11485	3.21044	1.49739	1.66582	1.34286	1.31103	-0.562119	-0.248461	0.405465	0.693147	0.683097	0.667829
2018	4	6.55	6.13	33.2	32.9	4.38	3.34	6.23	3.48	16.97	8.51	5.17	5.66	6.02	4.78	1.01	0.83	1.21	1	4.14	3.46	1.87947	1.81319	3.50255	3.49347	1.47705	1.20597	1.82938	1.24703	2.83145	2.14124	1.64287	1.73342	1.79509	1.56444	0.00995033	-0.18633	0.19062	0	1.4207	1.24127
2018	4	12.26	10.15	87.2	107.9	7.59	6.15	11.15	16.09	11.77	14.28	4.27	5.29	2.7	2.63	0.93	0.83	0.81	1	1.31	1.6	2.50634	2.31747	4.4682	4.6812	2.02683	1.81645	2.41144	2.7782	2.46555	2.65886	1.45161	1.66582	0.993252	0.966984	-0.0725707	-0.18633	-0.210721	0	0.270027	0.470004
2018	4	5.8	4.79	46.9	34.3	4.37	5.15	17.58	9.45	37.51	27.73		5.58		4.53		1.95		1		2.52	1.75786	1.56653	3.84802	3.53515	1.47476	1.639	2.86676	2.24601	3.62461	3.32251		1.71919		1.51072		0.667829		0		0.924259
2018	4	8.45	5.88	33.9	192.7	6.42	6.14	18.85	7.85	15.02	20.54	4.33	5.25	4.33	4.01	0.72	0.95	1.25	1	2.62	2.7	2.13417	1.77156	3.52342	5.26113	1.85942	1.81482	2.93651	2.06051	2.70938	3.02237	1.46557	1.65823	1.46557	1.38879	-0.328504	-0.0512933	0.223144	0	0.963174	0.993252
2018	4	7.58	3.23	51.3	55.4	7.39	5.27	9.41	11.74	51.4	26.05		5.3		4.13		0.89		1		2.77	2.02551	1.17248	3.93769	4.01458	2.00013	1.66203	2.24177	2.463	3.93964	3.26002		1.66771		1.41828		-0.116534		0		1.01885
2018	4	5.9	5.49	82.4	105.6	5.07	3.91	6.49	6.09	12.56	9.15	4.16	5.1	3.75	4.42	0.98	1.04	1.19	1	1.88	2.87	1.77495	1.70293	4.41159	4.65966	1.62334	1.36354	1.87026	1.80665	2.53052	2.21375	1.42552	1.62924	1.32176	1.48614	-0.0202027	0.0392207	0.173953	0	0.631272	1.05431
2018	4	5.68	7.11	42.4	57.7	5.04	5.42	5.88	10.4	18.85	18	3.6	4.96	4.46	3.32	1.41	1.24	0.97	1	2.6	2	1.73695	1.9615	3.74715	4.05526	1.61741	1.6901	1.77156	2.34181	2.93651	2.89037	1.28093	1.60141	1.49515	1.19996	0.34359	0.215111	-0.0304592	0	0.955511	0.693147
2018	4	2.89	7.87	60.8	51.9	3.38	15.4	9.72	6.66	28.63	41.81	3.47	5.63	2.73	2.86	0.92	0.84	0.87	1	1.24	1.37	1.06126	2.06306	4.10759	3.94932	1.21788	2.73437	2.27419	1.89612	3.35446	3.73314	1.24415	1.72811	1.0043	1.05082	-0.0833816	-0.174353	-0.139262	0	0.215111	0.314811
2018	4	7.16	6.49	39.4	29.7	5.66	5.86	4.07	7.04	26.04	33.04	3.88	5.46	2.98	2.79	0.62	0.76	1.24	1	1.3	1.62	1.96851	1.87026	3.67377	3.39115	1.73342	1.76815	1.40364	1.95161	3.25963	3.49772	1.35584	1.69745	1.09192	1.02604	-0.478036	-0.274437	0.215111	0	0.262364	0.482426
2018	4	6.55	6.04	31.6	42.2	6.21	4.35	37.52	31.16	31.11	20.86		5.87		5.12		2.26		1		3.35	1.87947	1.7984	3.45316	3.74242	1.82616	1.47018	3.62487	3.43914	3.43753	3.03783		1.76985		1.63315		0.815365		0		1.20896
2018	4	6.1	5.32	34.8	26.5	9.46	8.39	20.39	28.34	21.86	29.84	4.48	5.29	3.38	3.5	0.61	1.31	1.02	1	2.01	2.23	1.80829	1.67147	3.54962	3.27714	2.24707	2.12704	3.01504	3.34427	3.08466	3.39585	1.49962	1.66582	1.21788	1.25276	-0.494296	0.270027	0.0198026	0	0.698135	0.802002
2018	4	4.58	5.44	59.6	50.3	3.17	2.57	12	8.45	21.85	20.37	4.7	5.71	3.52	3.99	0.44	0.42	1.24	2	1.91	2.45	1.5217	1.69378	4.08766	3.91801	1.15373	0.943906	2.48491	2.13417	3.0842	3.01406	1.54756	1.74222	1.25846	1.38379	-0.820981	-0.867501	0.215111	0.693147	0.647103	0.896088
2019	3	7.87	8.77	65.3	58.6	2.38	2.42	14.44	14.63	20.81	18.41	4.6	5.25	3.17	2.98	0.53	0.54	1.11	1	1.8	1.83	2.06306	2.17134	4.17899	4.07073	0.8671	0.883768	2.67	2.68307	3.03543	2.91289	1.52606	1.65823	1.15373	1.09192	-0.634878	-0.616186	0.10436	0	0.587787	0.604316
2019	3	6.73	7.46	27.3	18.9	5.1	5.53	7.84	8.08	4.83	2.5	4.91	5.67	5.14	4.99	1.63	1.69	1.28	1	3.3	3.57	1.90658	2.00956	3.30689	2.93916	1.62924	1.71019	2.05924	2.08939	1.57485	0.916291	1.59127	1.73519	1.63705	1.60744	0.48858	0.524729	0.24686	0	1.19392	1.27257
2019	3	10.21	10.04	62.2	64.9	4.84	4.75	10.3	10.63	27.96	26.13	4.92	5.22	4.09	4.01	0.52	0.53	1.6	2	2.26	2.31	2.32337	2.30658	4.13035	4.17285	1.57691	1.55814	2.33214	2.36368	3.33077	3.26308	1.59331	1.6525	1.40854	1.38879	-0.653926	-0.634878	0.470004	0.693147	0.815365	0.837248
2019	3	5.39	5.32	30.4	34.2	6.18	6	30.63	27.92	27.66	25.11	5.67	6.04	5.11	4.92	6.15	5.99	0.8	1	1.32	1.93	1.68455	1.67147	3.41444	3.53223	1.82132	1.79176	3.42198	3.32934	3.31999	3.22327	1.73519	1.7984	1.6312	1.59331	1.81645	1.79009	-0.223144	0	0.277632	0.65752
2019	3	37.45	35.68	18.7	15.2	20.61	19.94	13.28	11.79	27.46	26.98	3.81	4.85	4.49	4.16	1.63	1.6	1.21	1	2.18	2.53	3.62301	3.57459	2.92852	2.7213	3.02578	2.99273	2.58626	2.46725	3.31273	3.2951	1.33763	1.57898	1.50185	1.42552	0.48858	0.470004	0.19062	0	0.779325	0.928219
2019	3	7.49	7.15	37.9	36.4	5.43	4.76	9.79	9.42	43.74	41.45	3.87	5.1	3.82	3.55	1.63	1.56	0.93	1	2.02	2.18	2.01357	1.96711	3.63495	3.59457	1.69194	1.56025	2.28136	2.24284	3.77826	3.72449	1.35325	1.62924	1.34025	1.26695	0.48858	0.444686	-0.0725707	0	0.703098	0.779325
2019	3	7.5	7.13	31.9	30.8	10.42	9.91	7.36	7.02	27.67	21.47	5.16	6.29	4.11	3.97	1.7	1.68	0.96	1	2.21	2.53	2.0149	1.96431	3.46261	3.42751	2.34373	2.29354	1.99606	1.94876	3.32035	3.06666	1.64094	1.83896	1.41342	1.37877	0.530628	0.518794	-0.040822	0	0.792993	0.928219
2019	3	8.53	8.55	45.2	41.7	6.31	5.9	10.77	10.51	36.42	31.98	4.89	5.13	4.29	4.19	1.19	1.18	1.31	1	2.5	2.63	2.14359	2.14593	3.8111	3.7305	1.84214	1.77495	2.37676	2.35233	3.59512	3.46511	1.58719	1.63511	1.45629	1.4327	0.173953	0.165514	0.270027	0	0.916291	0.966984
2019	3	7.04	6.98	45.2	40.9	5	4.78	7.38	7.14	18.14	17.43	5.47	5.7	3.31	3.25	1.11	1.09	1	1	1.78	1.93	1.95161	1.94305	3.8111	3.71113	1.60944	1.56444	1.99877	1.96571	2.89812	2.85819	1.69928	1.74047	1.19695	1.17865	0.10436	0.0861777	0	0	0.576613	0.65752
2019	3	7.88	7.7	44.6	36.7	6.94	6.7	24.94	24.75	28.94	27.03	3.98	0	4.43	0	0.66	0	1.33	0	2.73	0	2.06433	2.04122	3.79773	3.60278	1.9373	1.90211	3.21647	3.20883	3.36522	3.29695	1.38128		1.4884		-0.415515		0.285179		1.0043
2019	3	9.8	9.58	38.2	32.9	7.45	6.99	10.02	9.59	8.67	7.02	4.57	5.49	4.36	4.17	0.55	0.52	1.35	1	2.63	2.62	2.28238	2.25968	3.64284	3.49347	2.00821	1.94448	2.30458	2.26072	2.15987	1.94876	1.51951	1.70293	1.47247	1.42792	-0.597837	-0.653926	0.300105	0	0.966984	0.963174
2019	3	5.52	5.35	66.4	64.2	7.22	6.87	15.11	14.8	29.37	27.84	5.03	5.13	4.89	4.73	0.66	0.67	1.64	2	2.82	3.06	1.70838	1.6771	4.1957	4.162	1.97685	1.92716	2.71536	2.69463	3.37997	3.32647	1.61542	1.63511	1.58719	1.55393	-0.415515	-0.400478	0.494696	0.693147	1.03674	1.11841
2019	3	6.67	6.58	56.5	52.9	3.25	3.06	12.51	12.34	11.9	6.68	4.74	5.45	4.69	4.46	1.36	1.35	1.28	1	2.57	2.93	1.89762	1.88403	4.03424	3.9684	1.17865	1.11841	2.52653	2.51285	2.47654	1.89912	1.55604	1.69562	1.54543	1.49515	0.307485	0.300105	0.24686	0	0.943906	1.075
2019	3	4.85	4.6	136.1	127.5	8.77	8.18	5.68	5.54	27.84	24.14	4.44	4.79	4.15	3.98	0.52	0.51	1.5	2	2.36	2.45	1.57898	1.52606	4.91339	4.84812	2.17134	2.10169	1.73695	1.71199	3.32647	3.18387	1.49065	1.56653	1.42311	1.38128	-0.653926	-0.673345	0.405465	0.693147	0.858662	0.896088
2019	3	4.34	2.33	293.9	5	7.11	0.1	22.43	19.71	12.5	2.5	4.32	5.31	4.1	2.68	0.41	0.43	1.47	1	2.45	1.24	1.46787	0.845868	5.68324	1.60944	1.9615	-2.30259	3.1104	2.98113	2.52573	0.916291	1.46326	1.66959	1.41099	0.985817	-0.891598	-0.84397	0.385262	0	0.896088	0.215111
2019	3	6.87	6.66	39.4	39.5	4.32	4.03	20.21	19.81	26.35	21.9	4.26	5.32	4.48	4.3	1.19	1.13	1.39	1	2.46	2.57	1.92716	1.89612	3.67377	3.6763	1.46326	1.39377	3.00618	2.98619	3.27147	3.08649	1.44927	1.67147	1.49962	1.45862	0.173953	0.122218	0.329304	0	0.900161	0.943906
2019	3	5.94	5.78	114.4	116.5	3.96	3.77	10.41	10.52	22.69	21.09	4.31	5.26	4.19	4	0.87	0.83	1.62	2	2.13	2.22	1.78171	1.7544	4.7397	4.75789	1.37624	1.32708	2.34277	2.35328	3.12192	3.0488	1.46094	1.66013	1.4327	1.38629	-0.139262	-0.18633	0.482426	0.693147	0.756122	0.797507
2019	3	6.12	5.47	62.8	60.1	2.89	2.61	9.21	8.55	11.93	14.95	4.28	5.32	3.91	3.73	1.17	1.15	1.1	1	2.17	2.36	1.81156	1.69928	4.13996	4.09601	1.06126	0.95935	2.22029	2.14593	2.47906	2.70471	1.45395	1.67147	1.36354	1.31641	0.157004	0.139762	0.0953102	0	0.774727	0.858662
2019	3	5.52	5.27	69.1	65	20.02	18.56	7.4	6.96	55.82	49.47	4.07	5.06	4.51	4.22	1.4	1.37	1.05	1	2.62	2.87	1.70838	1.66203	4.23555	4.17439	2.99673	2.92101	2.00148	1.94018	4.02213	3.90137	1.40364	1.62137	1.5063	1.43984	0.336472	0.314811	0.0487902	0	0.963174	1.05431
2019	3	8.09	7.85	67.4	62.8	3.43	3.25	6.09	5.98	28.91	30.42	4.89	5.15	3.71	3.54	0.57	0.56	1.49	2	1.92	1.95	2.09063	2.06051	4.21065	4.13996	1.23256	1.17865	1.80665	1.78842	3.36419	3.4151	1.58719	1.639	1.31103	1.26413	-0.562119	-0.579818	0.398776	0.693147	0.652325	0.667829
2019	3	6.09	6.02	106.7	110.1	2.05	1.9	18.34	17.74	3.34	3.47	4.07	4.95	3.7	3.43	0.59	0.55	1.34	1	2.09	2.15	1.80665	1.79509	4.67002	4.70139	0.71784	0.641854	2.90908	2.87582	1.20597	1.24415	1.40364	1.59939	1.30833	1.23256	-0.527633	-0.597837	0.29267	0	0.737164	0.765468
2019	3	6.74	6.47	29.1	30.5	6.43	6.06	11.61	11.17	10.93	13.02	4.46	4.7	4.08	3.9	1.64	1.59	1.05	1	2.4	2.57	1.90806	1.86718	3.37074	3.41773	1.86097	1.80171	2.45187	2.41323	2.39151	2.56649	1.49515	1.54756	1.4061	1.36098	0.494696	0.463734	0.0487902	0	0.875469	0.943906
2019	3	5.12	5.08	25.1	17.4	4.71	4.62	11.12	10.81	27.35	28.76	4.97	5.09	5.01	4.81	1.69	1.7	1.04	1	3.14	3.32	1.63315	1.62531	3.22287	2.85647	1.54969	1.53039	2.40875	2.38047	3.30872	3.35899	1.60342	1.62728	1.61144	1.5707	0.524729	0.530628	0.0392207	0	1.14422	1.19996
2019	3	9.03	8.79	30.2	22.3	3.71	3.5	13.91	13.07	29.49	29.58	3.87	4.89	4.3	4.09	0.99	0.96	1.18	1	2.54	2.6	2.20055	2.17361	3.40784	3.10459	1.31103	1.25276	2.63261	2.57032	3.38405	3.3871	1.35325	1.58719	1.45862	1.40854	-0.0100503	-0.040822	0.165514	0	0.932164	0.955511
2019	3	7.3	7.02	48.1	53.4	21.55	20.62	9.76	8.99	70.55	67.46	4.96	5.37	6.25	5.97	2.55	2.58	1.21	1	3.74	4.04	1.98787	1.94876	3.87328	3.97781	3.07038	3.02626	2.27829	2.19611	4.25632	4.21153	1.60141	1.68083	1.83258	1.78675	0.936093	0.947789	0.19062	0	1.31909	1.39624
2019	3	7.37	7.12	40.6	43.4	5.34	5.24	18.32	17.31	26.43	25.31	4.15	4.62	3.14	3.04	0.33	0.36	1.19	1	1.82	1.8	1.99742	1.96291	3.70377	3.77046	1.67523	1.65632	2.90799	2.85128	3.2745	3.2312	1.42311	1.53039	1.14422	1.11186	-1.10866	-1.02165	0.173953	0	0.598837	0.587787
2019	3	7.78	7.43	31.2	35.5	6.66	6.39	9.76	9.45	14.52	14.54	5.73	6.1	5.48	5.14	0.86	0.86	1.39	1	3.51	3.65	2.05156	2.00553	3.44042	3.56953	1.89612	1.85473	2.27829	2.24601	2.67553	2.6769	1.74572	1.80829	1.70111	1.63705	-0.150823	-0.150823	0.329304	0	1.25562	1.29473
2019	3	7.05	6.26	61.1	61.3	2.65	2.16	7.85	9.8	20.27	18.23	4.97	5.51	3.72	3.91	0.39	0.51	1.29	1	2.21	2.39	1.95303	1.83418	4.11251	4.11578	0.97456	0.770108	2.06051	2.28238	3.00914	2.90307	1.60342	1.70656	1.31372	1.36354	-0.941609	-0.673345	0.254642	0	0.792993	0.871293
2019	3	17.08	16.42	33.6	33.5	5.8	5.54	31.26	29.82	27.19	24.14	3.81	5.52	5.75	5.41	1.6	1.56	1.39	1	3.38	3.55	2.83791	2.7985	3.51453	3.51155	1.75786	1.71199	3.44234	3.39518	3.30285	3.18387	1.33763	1.70838	1.7492	1.68825	0.470004	0.444686	0.329304	0	1.21788	1.26695
2019	3	4.37	4.28	38.9	38.2	4.43	4.27	22.13	22.15	22.45	20.7	4.76	5.16	4.49	4.43	1.15	1.12	1.36	1	2.56	2.61	1.47476	1.45395	3.66099	3.64284	1.4884	1.45161	3.09693	3.09784	3.11129	3.03013	1.56025	1.64094	1.50185	1.4884	0.139762	0.113329	0.307485	0	0.940007	0.95935
2019	3	5.19	5.13	85.5	75.5	5.45	5.38	11.11	10.99	30.19	29.72	4.51	5.05	3.66	3.46	0.6	0.59	1.21	1	2.05	2.07	1.64673	1.63511	4.44852	4.32413	1.69562	1.68269	2.40785	2.39699	3.40751	3.39182	1.5063	1.61939	1.29746	1.24127	-0.510826	-0.527633	0.19062	0	0.71784	0.727549
2019	3	6.05	1.59	30.8	185.1	5.99	1.48	9.29	8.15	19.55	8.53	3.65	4.8	4.18	3.69	1.53	0.47	1.46	2	1.89	1.89	1.80006	0.463734	3.42751	5.2209	1.79009	0.392042	2.22894	2.09802	2.97298	2.14359	1.29473	1.56862	1.43031	1.30563	0.425268	-0.755023	0.378436	0.693147	0.636577	0.636577
2019	3	5.18	5.14	41.1	34.2	3.91	3.7	11.56	11.7	16.3	14.49	3.49	5.02	3.82	3.6	1.07	1.05	0.96	1	2.25	2.35	1.64481	1.63705	3.71601	3.53223	1.36354	1.30833	2.44755	2.45959	2.79117	2.67346	1.2499	1.61343	1.34025	1.28093	0.0676586	0.0487902	-0.040822	0	0.81093	0.854415
2019	3	4.97	4.81	92.3	84.4	11.1	10.71	9.34	9.32	30	28.79	4.29	5.4	5.03	4.61	1.86	1.78	1.02	1	2.77	3.04	1.60342	1.5707	4.52504	4.43557	2.40695	2.37118	2.23431	2.23216	3.4012	3.36003	1.45629	1.6864	1.61542	1.52823	0.620576	0.576613	0.0198026	0	1.01885	1.11186
2019	3	6.73	6.63	67.2	51.9	5.6	5.38	7.52	7.56	6.39	4.87	4.7	5.19	2.69	2.57	0.99	1	0.92	1	1.18	1.25	1.90658	1.8916	4.20767	3.94932	1.72277	1.68269	2.01757	2.02287	1.85473	1.58309	1.54756	1.64673	0.989541	0.943906	-0.0100503	0	-0.0833816	0	0.165514	0.223144
2019	3	6.17	5.99	82.2	64.2	7.75	7.62	7.64	7.84	56.17	54.61	4.76	4.94	2.9	2.71	1.36	1.35	1.21	1	1.08	1.18	1.8197	1.79009	4.40916	4.162	2.04769	2.03078	2.0334	2.05924	4.02838	4.00022	1.56025	1.59737	1.06471	0.996949	0.307485	0.300105	0.19062	0	0.076961	0.165514
2019	3	14.56	14.54	29	10.6	2.48	2.41	10.08	10.09	17.28	15.89	4.94	5.29	4.46	4.26	1.81	1.81	0.84	1	2.63	2.87	2.67828	2.6769	3.3673	2.36085	0.908259	0.879627	2.31055	2.31154	2.84955	2.76569	1.59737	1.66582	1.49515	1.44927	0.593327	0.593327	-0.174353	0	0.966984	1.05431
2019	3	6.48	6.14	46.9	29	4.13	3.85	23.79	22.66	18.71	16.82	3.88	5.1	4.92	4.64	1.14	1.1	1.24	1	3.11	3.15	1.86872	1.81482	3.84802	3.3673	1.41828	1.34807	3.16927	3.1206	2.92906	2.82257	1.35584	1.62924	1.59331	1.53471	0.131028	0.0953102	0.215111	0	1.13462	1.1474
2019	3	9.24	9.1	48.9	45.3	13.56	13.12	8.29	8.35	9.76	9.15	3.7	5.33	3.57	3.35	0.72	0.68	1.31	2	1.72	1.81	2.22354	2.20827	3.88978	3.81331	2.60712	2.57414	2.11505	2.12226	2.27829	2.21375	1.30833	1.67335	1.27257	1.20896	-0.328504	-0.385662	0.270027	0.693147	0.542324	0.593327
2019	3	9.22	8.9	46.1	47.2	11.27	10.55	9.98	9.63	24.34	23.08	3.75	4.98	3.39	3.24	1.01	0.97	0.96	1	1.8	1.94	2.22138	2.18605	3.83081	3.85439	2.42214	2.35613	2.30058	2.26488	3.19212	3.13897	1.32176	1.60543	1.22083	1.17557	0.00995033	-0.0304592	-0.040822	0	0.587787	0.662688
2019	3	8.31	8.1	54.5	42.5	5.79	5.42	16.8	16.33	5.38	3.06	3.95	5.12	4.29	4	0.64	0.65	1.17	1	2.65	2.69	2.11746	2.09186	3.9982	3.7495	1.75613	1.6901	2.82138	2.793	1.68269	1.11841	1.37372	1.63315	1.45629	1.38629	-0.446287	-0.430783	0.157004	0	0.97456	0.989541
2019	3	6.24	5.88	39	28	6.73	6.29	15.74	15.42	19.84	17.13	4.28	5.5	3.4	3.18	1.16	1.12	1.15	1	1.57	1.67	1.83098	1.77156	3.66356	3.3322	1.90658	1.83896	2.75621	2.73567	2.9877	2.84083	1.45395	1.70475	1.22378	1.15688	0.14842	0.113329	0.139762	0	0.451076	0.512824
2019	3	8.51	8.42	38.3	27.8	3.03	2.83	18.7	18.06	26.23	27.98	5.21	6.07	4.38	4.07	0.92	0.87	1.39	2	2.49	2.59	2.14124	2.13061	3.64545	3.32504	1.10856	1.04028	2.92852	2.8937	3.2669	3.33149	1.65058	1.80336	1.47705	1.40364	-0.0833816	-0.139262	0.329304	0.693147	0.912283	0.951658
2019	3	10.4	10	32.1	38.1	6.98	6.59	9.37	9.63	24.37	19.46	4.39	5.47	3.9	3.8	0.85	0.79	1.31	1	2.07	2.13	2.34181	2.30259	3.46886	3.64021	1.94305	1.88555	2.23751	2.26488	3.19335	2.96836	1.47933	1.69928	1.36098	1.335	-0.162519	-0.235722	0.270027	0	0.727549	0.756122
2019	3	8.21	8.04	23.1	22	5.17	4.98	18.49	16.9	21	15.96	4.57	4.99	4.43	4.17	1.41	1.41	1.49	2	2.09	2.18	2.10535	2.08443	3.13983	3.09104	1.64287	1.60543	2.91723	2.82731	3.04452	2.77009	1.51951	1.60744	1.4884	1.42792	0.34359	0.34359	0.398776	0.693147	0.737164	0.779325
2019	3	5.98	5.97	28.3	29.8	3.2	3.23	19.92	20.46	25.25	16.45	4.4	5.56	4.61	4.37	0.93	0.91	1.12	1	2.88	2.96	1.78842	1.78675	3.34286	3.39451	1.16315	1.17248	2.99172	3.01847	3.22883	2.80033	1.4816	1.7156	1.52823	1.47476	-0.0725707	-0.0943107	0.113329	0	1.05779	1.08519
2019	3	6.34	6.32	14.7	21.5	2.54	2.61	4.65	4.72	30.39	29.14	4.48	4.98	4.28	4.23	0.79	0.78	0.94	1	2.77	2.89	1.84688	1.84372	2.68785	3.06805	0.932164	0.95935	1.53687	1.55181	3.41411	3.37211	1.49962	1.60543	1.45395	1.4422	-0.235722	-0.248461	-0.0618754	0	1.01885	1.06126
2019	3	6.34	6.19	83.4	88	4.54	4.53	9.81	10.37	24.75	20	5.18	5.4	3.18	3.04	0.69	0.71	0.86	1	1.86	1.84	1.84688	1.82294	4.42365	4.47734	1.51293	1.51072	2.2834	2.33892	3.20883	2.99573	1.64481	1.6864	1.15688	1.11186	-0.371064	-0.34249	-0.150823	0	0.620576	0.609766
2019	3	5.87	5.73	36.1	40.9	2.89	2.98	12.61	12.76	16.72	10.42	3.9	5.38	4.35	4.21	1.28	1.27	1.16	2	2.22	2.39	1.76985	1.74572	3.58629	3.71113	1.06126	1.09192	2.53449	2.54632	2.81661	2.34373	1.36098	1.68269	1.47018	1.43746	0.24686	0.239017	0.14842	0.693147	0.797507	0.871293
2019	3	4.8	4.98	34.3	34.8	8.41	8.78	10.86	11.29	18.45	10.94	4.93	5.32	3.59	3.4	0.47	0.49	1.36	2	1.87	1.82	1.56862	1.60543	3.53515	3.54962	2.12942	2.17248	2.38509	2.42392	2.91506	2.39243	1.59534	1.67147	1.27815	1.22378	-0.755023	-0.71335	0.307485	0.693147	0.625938	0.598837
2020	2	9.19	9.33	45.9	49.6	4.09	4.33	18.55	18.5	11.06	11.95	4.9	5.32	3.94	3.83	0.77	0.79	1.24	1	2.29	2.37	2.21812	2.23324	3.82647	3.90399	1.40854	1.46557	2.92047	2.91777	2.40333	2.48073	1.58924	1.67147	1.37118	1.34286	-0.261365	-0.235722	0.215111	0	0.828552	0.86289
2020	2	1.3	4.47	5	40.9	0	3.93	13.5	32.8	2	11.85	4.43	5.5	3.8	3.77	0.63	0.66	1.34	1	2.04	2.56	0.262364	1.49739	1.60944	3.71113		1.36864	2.60269	3.49043	0.693147	2.47233	1.4884	1.70475	1.335	1.32708	-0.462035	-0.415515	0.29267	0	0.71295	0.940007
2020	2	4.4	7.57	29.5	28.8	3.87	6.56	36.33	11.59	14.06	24.6	4.74	5.22	3.89	3.34	0.63	3.17	1.07	1	2.47	1.74	1.4816	2.02419	3.38439	3.36038	1.35325	1.88099	3.59264	2.45014	2.64333	3.20275	1.55604	1.6525	1.35841	1.20597	-0.462035	1.15373	0.0676586	0	0.904218	0.553885
2020	2	8.69	8.51	43.1	47.8	6.46	6.27	10.78	10.05	13.31	9.15	4.68	5.6	5.28	4.95	2.5	2.43	1.06	1	2.83	3.22	2.16217	2.14124	3.76352	3.86703	1.86563	1.83578	2.37769	2.30757	2.58852	2.21375	1.5433	1.72277	1.66393	1.59939	0.916291	0.887891	0.0582689	0	1.04028	1.16938
2020	2	7.23	7.24	71.9	68.6	6.62	6.11	16.51	15.98	14.09	13.08		5.07		3.43		0.95		1		1.77	1.97824	1.97962	4.27528	4.22829	1.8901	1.80993	2.80397	2.77134	2.64547	2.57108		1.62334		1.23256		-0.0512933		0		0.57098
2020	2	7.47	7.53	62.5	75.1	4.77	4.75	22.4	21.65	7.99	5.97	5.3	5.49	5.12	4.92	0.74	0.73	2.01	2	2.51	2.61	2.01089	2.0189	4.13517	4.31882	1.56235	1.55814	3.10906	3.07501	2.07819	1.78675	1.66771	1.70293	1.63315	1.59331	-0.301105	-0.314711	0.698135	0.693147	0.920283	0.95935
2020	2	5.5	5.33	34.2	22.8	3.93	3.87	13.46	13.28	16.07	12.89	4.38	5.18	4.16	3.84	0.86	0.81	1.19	1	2.39	2.46	1.70475	1.67335	3.53223	3.12676	1.36864	1.35325	2.59972	2.58626	2.77695	2.55645	1.47705	1.64481	1.42552	1.34547	-0.150823	-0.210721	0.173953	0	0.871293	0.900161
2020	2	5.31	5.1	37.6	24.5	5.52	5.09	14.4	13.43	12.8	10.87	4.92	5.37	4.25	3.91	0.61	0.57	1.5	2	2.29	2.25	1.66959	1.62924	3.627	3.19867	1.70838	1.62728	2.66723	2.59749	2.54945	2.38601	1.59331	1.68083	1.44692	1.36354	-0.494296	-0.562119	0.405465	0.693147	0.828552	0.81093
2020	2	5.62	5.18	31.1	23.8	5.68	5.38	7.7	7.26	7.27	6.6	4.92	5.04	3.91	3.65	0.67	0.62	1.31	1	2.3	2.27	1.72633	1.64481	3.43721	3.16969	1.73695	1.68269	2.04122	1.98238	1.98376	1.88707	1.59331	1.61741	1.36354	1.29473	-0.400478	-0.478036	0.270027	0	0.832909	0.81978
2020	2	5.68	5.43	37	30.2	4.11	3.89	13.59	13.04	9.13	9.76	5.06	5.31	3.93	3.75	0.66	0.63	0.94	1	2.64	2.64	1.73695	1.69194	3.61092	3.40784	1.41342	1.35841	2.60933	2.56802	2.21157	2.27829	1.62137	1.66959	1.36864	1.32176	-0.415515	-0.462035	-0.0618754	0	0.970779	0.970779
2020	2	6	5.76	36.7	32.3	3.16	2.96	14.55	14.7	26.38	28.3	4.67	5.63	3.93	3.73	0.86	0.85	1.01	1	2.26	2.45	1.79176	1.75094	3.60278	3.47507	1.15057	1.08519	2.67759	2.68785	3.27261	3.34286	1.54116	1.72811	1.36864	1.31641	-0.150823	-0.162519	0.00995033	0	0.815365	0.896088
2020	2	6.31	6.27	36.3	32.8	3.46	3.31	13.76	13.01	29.2	22.87	3.96	5.29	3.86	3.58	0.95	0.91	0.95	1	2.31	2.42	1.84214	1.83578	3.59182	3.49043	1.24127	1.19695	2.62177	2.56572	3.37417	3.12983	1.37624	1.66582	1.35067	1.27536	-0.0512933	-0.0943107	-0.0512933	0	0.837248	0.883768
2020	2	6.54	6.05	47.8	40.3	10.2	8.87	9.27	8.28	2	2.5	5.1	5.17	2.88	3.02	6.94	7.48	0.48	0	0.78	0.94	1.87794	1.80006	3.86703	3.69635	2.32239	2.18267	2.22678	2.11384	0.693147	0.916291	1.62924	1.64287	1.05779	1.10526	1.9373	2.01223	-0.733969		-0.248461	-0.0618754
2020	2	7.58	7.46	37.8	22.4	8.86	7.84	7.83	7.05	33.39	30.23	4.66	4.99	4.81	4.33	2.88	2.7	0.71	1	2.62	2.85	2.02551	2.00956	3.63231	3.10906	2.18155	2.05924	2.05796	1.95303	3.50826	3.40883	1.53902	1.60744	1.5707	1.46557	1.05779	0.993252	-0.34249	0	0.963174	1.04732
2020	2	4.92	5.06	69.3	60.6	6.36	6.05	12.09	11.55	24.29	19.2	4.49	5.34	4.51	4.34	1.41	1.46	1.49	2	2.14	2.32	1.59331	1.62137	4.23844	4.10429	1.85003	1.80006	2.49238	2.44669	3.19006	2.95491	1.50185	1.67523	1.5063	1.46787	0.34359	0.378436	0.398776	0.693147	0.760806	0.841567
2020	2	8.31	8.27	71.3	60.6	6.34	5.9	9.2	9.02	15	10.09	4.4	5.15	4.08	3.89	0.75	0.71	1.15	1	2.43	2.57	2.11746	2.11263	4.2669	4.10429	1.84688	1.77495	2.2192	2.19944	2.70805	2.31154	1.4816	1.639	1.4061	1.35841	-0.287682	-0.34249	0.139762	0	0.887891	0.943906
2020	2	7.44	7.24	27.8	16	1.85	1.84	9.79	9.47	44.47	38.95	3.96	5.13	4.96	4.49	0.92	0.9	1.49	1	2.77	2.86	2.00687	1.97962	3.32504	2.77259	0.615186	0.609766	2.28136	2.24813	3.79481	3.66228	1.37624	1.63511	1.60141	1.50185	-0.0833816	-0.105361	0.398776	0	1.01885	1.05082
2020	2	5.03	5.14	64.5	55.3	4.5	4.37	7.27	7.11	18.1	12.33	4.6	5.76	4.45	3.9	1.12	1.1	1.03	1	2.56	2.62	1.61542	1.63705	4.16667	4.01277	1.50408	1.47476	1.98376	1.9615	2.89591	2.51204	1.52606	1.75094	1.4929	1.36098	0.113329	0.0953102	0.0295588	0	0.940007	0.963174
2020	2	2.6	5.69	16	34.6	0	5.35	4.69	4.99	2	2.5		5.51		4.94		1.31		1		3.57	0.955511	1.73871	2.77259	3.54385		1.6771	1.54543	1.60744	0.693147	0.916291		1.70656		1.59737		0.270027		0		1.27257
2020	2	6.48	6.45	104.4	99.9	2.96	2.91	6.05	6.24	12.59	9.93	3.44	4.93	3.88	3.56	0.95	0.85	1.24	1	1.97	2.11	1.86872	1.86408	4.64823	4.60417	1.08519	1.06815	1.80006	1.83098	2.5329	2.29556	1.23547	1.59534	1.35584	1.26976	-0.0512933	-0.162519	0.215111	0	0.678034	0.746688
2020	2	6.84	6.95	48.8	41.6	4.22	4.07	6.3	6.24	31.78	26.92	4.99	5.11	4.08	3.72	0.95	0.87	1.27	1	2.13	2.2	1.92279	1.93874	3.88773	3.7281	1.43984	1.40364	1.84055	1.83098	3.45884	3.29287	1.60744	1.6312	1.4061	1.31372	-0.0512933	-0.139262	0.239017	0	0.756122	0.788457
2020	2	6.21	6.26	41.4	31.9	12.05	11.77	12.73	13.22	10.51	6.63	4.94	5.28	4.49	4	1.25	1.14	1.24	1	2.36	2.51	1.82616	1.83418	3.72328	3.46261	2.48906	2.46555	2.54396	2.58173	2.35233	1.8916	1.59737	1.66393	1.50185	1.38629	0.223144	0.131028	0.215111	0	0.858662	0.920283
2020	2	6.3	6.65	59.8	52.3	4.78	4.88	16.75	16.86	18.71	11.53	3.8	4.83	5.86	5.62	0.84	0.77	1.08	1	4.06	4.16	1.84055	1.89462	4.09101	3.957	1.56444	1.58515	2.8184	2.82494	2.92906	2.44495	1.335	1.57485	1.76815	1.72633	-0.174353	-0.261365	0.076961	0	1.40118	1.42552
2020	2	6.64	6.68	35.6	26.9	14.8	14.55	3.15	3.23	17.6	16.03	5.22	5.51	4.65	4.27	1.69	1.61	0.97	1	2.58	2.89	1.89311	1.89912	3.57235	3.29213	2.69463	2.67759	1.1474	1.17248	2.8679	2.77446	1.6525	1.70656	1.53687	1.45161	0.524729	0.476234	-0.0304592	0	0.947789	1.06126
2020	2	6.93	6.97	96.3	77.1	6.9	6.8	13.66	13.74	16.83	10.25	4.53	5.23	4.25	4.06	0.87	0.79	1.4	1	2.37	2.5	1.93586	1.94162	4.56747	4.3451	1.93152	1.91692	2.61447	2.62031	2.82316	2.32728	1.51072	1.65441	1.44692	1.40118	-0.139262	-0.235722	0.336472	0	0.86289	0.916291
2020	2	6.98	7.33	59.8	49.8	5.65	5.56	8.49	8.63	16.22	11.74	5.26	6.12	4.04	3.86	0.66	0.58	1.5	2	2.13	2.19	1.94305	1.99198	4.09101	3.90801	1.73166	1.7156	2.13889	2.15524	2.78625	2.463	1.66013	1.81156	1.39624	1.35067	-0.415515	-0.544727	0.405465	0.693147	0.756122	0.783902
2020	2	5.9	6.03	214.8	211.3	6.83	6.58	9.77	9.54	17.15	11	3.45	4.7	4.46	4.09	0.82	0.75	1.2	1	2.73	2.81	1.77495	1.79675	5.36971	5.35328	1.92132	1.88403	2.27932	2.25549	2.842	2.3979	1.23837	1.54756	1.49515	1.40854	-0.198451	-0.287682	0.182322	0	1.0043	1.03318
2020	2	13.57	13.79	83.9	85.6	4.96	4.79	8.5	8.52	10.88	6.64	4.17	5.06	4.13	3.7	0.57	0.51	1.48	1	2.26	2.27	2.60786	2.62394	4.42963	4.44969	1.60141	1.56653	2.14007	2.14242	2.38693	1.89311	1.42792	1.62137	1.41828	1.30833	-0.562119	-0.673345	0.392042	0	0.815365	0.81978
2020	2	12.31	12.66	90	84.2	15.6	15.42	12	12.67	26.26	24.71	4.43	5.5	3.73	3.42	1.07	1.01	1.13	1	1.98	2.1	2.51041	2.53845	4.49981	4.43319	2.74727	2.73567	2.48491	2.53924	3.26805	3.20721	1.4884	1.70475	1.31641	1.22964	0.0676586	0.00995033	0.122218	0	0.683097	0.741937
2020	2	8.05	8.14	24.4	16.2	3.95	3.91	11.62	11.46	3.75	2.5	4.08	5.45	4.48	4.18	1.73	1.74	1.03	1	2.43	2.78	2.08567	2.09679	3.19458	2.78501	1.37372	1.36354	2.45273	2.43886	1.32176	0.916291	1.4061	1.69562	1.49962	1.43031	0.548121	0.553885	0.0295588	0	0.887891	1.02245
2020	2	9.3	9.15	37.7	26.6	19.45	18.44	37.74	37.5	17.75	12.91	4.57	5.36	4.07	3.76	0.47	0.4	1.57	2	2.18	2.18	2.23001	2.21375	3.62966	3.28091	2.96785	2.91452	3.63072	3.62434	2.87639	2.558	1.51951	1.67896	1.40364	1.32442	-0.755023	-0.916291	0.451076	0.693147	0.779325	0.779325
2020	2	7.59	7.63	33	29.5	5.19	5.16	20.19	21.1	6.81	3.08	3.91	5.23	4.51	4.09	0.71	0.65	1.94	2	2	2	2.02683	2.03209	3.49651	3.38439	1.64673	1.64094	3.00519	3.04927	1.91839	1.12493	1.36354	1.65441	1.5063	1.40854	-0.34249	-0.430783	0.662688	0.693147	0.693147	0.693147
2020	2	6.02	6.07	36	29.5	9.19	9.7	10.65	10.81	14.77	11.23	4.84	5.07	4.97	4.72	0.79	0.75	1.44	2	2.9	3.14	1.79509	1.80336	3.58352	3.38439	2.21812	2.27213	2.36556	2.38047	2.6926	2.41859	1.57691	1.62334	1.60342	1.55181	-0.235722	-0.287682	0.364643	0.693147	1.06471	1.14422
2020	2	9.26	9.24	60	57	6.71	6.14	10.8	10.78	7.07	4.62	5.02	5.19	4.5	4.12	0.89	0.8	1.4	1	2.54	2.61	2.2257	2.22354	4.09434	4.04305	1.9036	1.81482	2.37955	2.37769	1.95586	1.53039	1.61343	1.64673	1.50408	1.41585	-0.116534	-0.223144	0.336472	0	0.932164	0.95935
2020	2	1.76	1.77	257	278.8	2.23	2.12	20.67	19.79	29.78	29.6	4.88	5.17	3.91	3.74	0.6	0.6	1.82	2	1.78	1.81	0.565314	0.57098	5.54908	5.63049	0.802002	0.751416	3.02868	2.98518	3.39384	3.38777	1.58515	1.64287	1.36354	1.31909	-0.510826	-0.510826	0.598837	0.693147	0.576613	0.593327
2020	2	6.71	6.63	50.4	49.1	5.61	5.42	34.76	33.82	14.66	12.23	4.57	4.96	3.84	3.52	1.49	1.42	1.29	1	1.72	1.91	1.9036	1.8916	3.91999	3.89386	1.72455	1.6901	3.54847	3.52105	2.68512	2.50389	1.51951	1.60141	1.34547	1.25846	0.398776	0.350657	0.254642	0	0.542324	0.647103
2020	2	6.86	6.85	44.8	45.8	4.16	4.05	11.87	11.57	11.14	5.23	3.36	4.79	3.6	3.41	0.82	0.76	1.06	1	1.89	2.1	1.92571	1.92425	3.80221	3.82428	1.42552	1.39872	2.47401	2.44842	2.41054	1.65441	1.21194	1.56653	1.28093	1.22671	-0.198451	-0.274437	0.0582689	0	0.636577	0.741937
2020	2	6.28	6.4	65.8	65.7	2.48	2.31	28.61	27.38	15.33	14.83	5.16	5.13	4.37	4.15	0.69	0.69	1.41	1	2.47	2.55	1.83737	1.8563	4.18662	4.1851	0.908259	0.837248	3.35376	3.30981	2.72981	2.69665	1.64094	1.63511	1.47476	1.42311	-0.371064	-0.371064	0.34359	0	0.904218	0.936093
2020	2	6.86	6.81	89.8	85.3	7.29	6.72	6.09	6.1	18.78	16.18	4.5	5.28	3.41	3.2	0.98	0.92	1.24	1	1.57	1.73	1.92571	1.91839	4.49758	4.44617	1.9865	1.90509	1.80665	1.80829	2.93279	2.78378	1.50408	1.66393	1.22671	1.16315	-0.0202027	-0.0833816	0.215111	0	0.451076	0.548121
2020	2	7.27	7.38	36.9	34.3	3.47	3.32	17.63	17.45	16.29	11.34	4.48	5.26	5.08	4.91	0.91	0.91	1.29	1	3.2	3.32	1.98376	1.99877	3.60821	3.53515	1.24415	1.19996	2.8696	2.85934	2.79055	2.42834	1.49962	1.66013	1.62531	1.59127	-0.0943107	-0.0943107	0.254642	0	1.16315	1.19996
2020	2	2.94	3.1	54.6	61.4	4.36	4.21	16.97	17.06	28.82	29.03	4.55	4.7	3.96	3.97	0.67	0.67	1.31	1	2.27	2.35	1.07841	1.1314	4.00003	4.11741	1.47247	1.43746	2.83145	2.83674	3.36107	3.36833	1.51513	1.54756	1.37624	1.37877	-0.400478	-0.400478	0.270027	0	0.81978	0.854415
2020	2	6.42	6.45	51.3	46.3	3.37	3.22	19.4	18.83	27.51	22.76	6.32	6.62	4.22	3.96	1.26	1.21	1	1	2.65	2.77	1.85942	1.86408	3.93769	3.83514	1.21491	1.16938	2.96527	2.93545	3.31455	3.125	1.84372	1.8901	1.43984	1.37624	0.231112	0.19062	0	0	0.97456	1.01885
2020	2	4.76	4.78	199.1	208.7	10	9.53	6.28	6.19	32.05	26.52	4.11	5.4	3.69	3.57	0.87	0.85	1.28	1	1.94	2.05	1.56025	1.56444	5.29381	5.3409	2.30259	2.25444	1.83737	1.82294	3.4673	3.2779	1.41342	1.6864	1.30563	1.27257	-0.139262	-0.162519	0.24686	0	0.662688	0.71784
2020	2	7.03	6.98	37.6	39.5	2.98	2.76	6.85	6.44	22.66	22.23	3.38	4.72	3.92	3.68	0.53	0.51	1.45	1	2.1	2.09	1.95019	1.94305	3.627	3.6763	1.09192	1.01523	1.92425	1.86253	3.1206	3.10144	1.21788	1.55181	1.36609	1.30291	-0.634878	-0.673345	0.371564	0	0.741937	0.737164
2020	2	1.98	1.98	207.5	193.3	3.02	2.88	11.67	10.76	22.28	16.75	4.93	5.42	4.15	3.98	0.59	0.55	1.66	2	2.12	2.09	0.683097	0.683097	5.33513	5.26424	1.10526	1.05779	2.45702	2.37584	3.10369	2.8184	1.59534	1.6901	1.42311	1.38128	-0.527633	-0.597837	0.506818	0.693147	0.751416	0.737164
2020	2	5.67	5.68	47	49	3.05	2.95	16.62	16.11	11.74	8.76	4.28	5.25	5.7	5.46	1.33	1.26	1.26	1	3.47	3.74	1.73519	1.73695	3.85015	3.89182	1.11514	1.08181	2.81061	2.77944	2.463	2.1702	1.45395	1.65823	1.74047	1.69745	0.285179	0.231112	0.231112	0	1.24415	1.31909
2020	2	6.05	6.05	30.3	30.1	26.78	25.41	12.47	11.96	20.72	19.05	4.42	5.04	3.68	3.45	0.7	0.69	1.51	2	1.79	1.85	1.80006	1.80006	3.41115	3.40453	3.28766	3.23514	2.52333	2.48157	3.0311	2.94707	1.48614	1.61741	1.30291	1.23837	-0.356675	-0.371064	0.41211	0.693147	0.582216	0.615186
2020	2	6.81	6.74	55	49.7	5.04	4.77	12.84	12.89	40.23	34.13	4.65	4.95	4.45	4.32	0.94	0.95	1.2	1	2.73	2.82	1.91839	1.90806	4.00733	3.906	1.61741	1.56235	2.55257	2.55645	3.69461	3.53018	1.53687	1.59939	1.4929	1.46326	-0.0618754	-0.0512933	0.182322	0	1.0043	1.03674
2020	2	7.35	7.43	55	51.4	10.38	9.82	6.52	6.59	42.38	41.19	5.41	5.57	4.06	3.86	1.42	1.39	0.67	1	2.54	2.75	1.9947	2.00553	4.00733	3.93964	2.33988	2.28442	1.87487	1.88555	3.74668	3.7182	1.68825	1.7174	1.40118	1.35067	0.350657	0.329304	-0.400478	0	0.932164	1.0116
2021	1	6.09	6.63	102.2	99.5	12.23	12.07	20.71	20.9	41.46	37.47	4.78	5.18	3.96	3.86	0.45	0.44	1.29	1	2.36	2.32	1.80665	1.8916	4.62693	4.60016	2.50389	2.49072	3.03062	3.03975	3.72473	3.62354	1.56444	1.64481	1.37624	1.35067	-0.798508	-0.820981	0.254642	0	0.858662	0.841567
2021	1	4.93	5.29	70.9	70.4	3.85	3.95	7.59	7.8	30.55	25.11	4.91	5.3	3.98	3.87	0.8	0.85	1.55	2	2.05	2.07	1.59534	1.66582	4.26127	4.25419	1.34807	1.37372	2.02683	2.05412	3.41936	3.22327	1.59127	1.66771	1.38128	1.35325	-0.223144	-0.162519	0.438255	0.693147	0.71784	0.727549
2021	1	7.72	7.82	55	58.7	3.82	3.59	14.5	14.54	10.28	8.08	5.46	5.74	4.09	3.99	0.64	0.66	1.51	2	2.15	2.17	2.04381	2.05668	4.00733	4.07244	1.34025	1.27815	2.67415	2.6769	2.3302	2.08939	1.69745	1.74746	1.40854	1.38379	-0.446287	-0.415515	0.41211	0.693147	0.765468	0.774727
2021	1	6.89	7.08	53	58.3	14.51	13.44	103.8	103.2	48.14	45.43	5.09	5.44	5.27	5.25	1.45	1.43	1.12	1	3.25	3.55	1.93007	1.95727	3.97029	4.0656	2.67484	2.59824	4.64247	4.63667	3.87411	3.81617	1.62728	1.69378	1.66203	1.65823	0.371564	0.357674	0.113329	0	1.17865	1.26695
2021	1	78	78.91	11	12.8	52.28	48.03	10.76	10.9	41.32	41.14	5.37	5.52	4.4	4.53	0.31	0.34	1.8	2	2.31	2.32	4.35671	4.36831	2.3979	2.54945	3.95661	3.87183	2.37584	2.38876	3.72135	3.71698	1.68083	1.70838	1.4816	1.51072	-1.17118	-1.07881	0.587787	0.693147	0.837248	0.841567
2021	1	5.09	5.24	29	34.5	3.4	3.21	11.04	10.96	11.74	7.52	5.24	5.31	4.86	4.94	1.86	1.78	1.2	1	2.85	3.07	1.62728	1.65632	3.3673	3.54096	1.22378	1.16627	2.40153	2.39425	2.463	2.01757	1.65632	1.66959	1.58104	1.59737	0.620576	0.576613	0.182322	0	1.04732	1.12168
2021	1	5.5	5.17	42	40.2	5.55	4.83	15.66	14.35	24.71	22.07	4.04	4.61	4.66	4.35	0.61	0.59	1.76	2	2.5	2.33	1.70475	1.64287	3.73767	3.69387	1.7138	1.57485	2.75111	2.66375	3.20721	3.09422	1.39624	1.52823	1.53902	1.47018	-0.494296	-0.527633	0.565314	0.693147	0.916291	0.845868
2021	1	7	7.54	44	45.7	3.92	3.98	14.58	15.19	20.13	20.2	4.89	5.37	4.31	4.64	0.71	0.69	1.68	2	2.31	2.46	1.94591	2.02022	3.78419	3.8221	1.36609	1.38128	2.67965	2.72064	3.00221	3.00568	1.58719	1.68083	1.46094	1.53471	-0.34249	-0.371064	0.518794	0.693147	0.837248	0.900161
2021	1	6.27	5.52	50	36.9	3.73	3.01	12.03	11.27	25.49	24.9	4.78	4.84	3.64	3.57	0.45	0.41	1.13	1	2.25	2.3	1.83578	1.70838	3.91202	3.60821	1.31641	1.10194	2.4874	2.42214	3.23829	3.21487	1.56444	1.57691	1.29198	1.27257	-0.798508	-0.891598	0.122218	0	0.81093	0.832909
2021	1	6.55	6.38	58	56.3	4.96	4.52	21.22	21.18	19.91	15.39	4.63	5.65	6.64	6.58	0.9	0.87	1.05	1	4.72	4.86	1.87947	1.85317	4.06044	4.03069	1.60141	1.50851	3.05494	3.05306	2.99122	2.73372	1.53256	1.73166	1.89311	1.88403	-0.105361	-0.139262	0.0487902	0	1.55181	1.58104
2021	1	6.42	6.34	33.6	31.9	5.27	5.07	22	20.99	15.57	14.48	4.42	5.07	3.8	3.77	0.61	0.6	1.4	1	2.07	2.13	1.85942	1.84688	3.51453	3.46261	1.66203	1.62334	3.09104	3.04405	2.74535	2.67277	1.48614	1.62334	1.335	1.32708	-0.494296	-0.510826	0.336472	0	0.727549	0.756122
2021	1	3.82	4.05	140	149.7	2.39	2.33	6.77	6.79	25.12	24.31	4.77	5.38	3.65	3.62	0.68	0.72	1.06	1	2.17	2.23	1.34025	1.39872	4.94164	5.00863	0.871293	0.845868	1.9125	1.91545	3.22366	3.19089	1.56235	1.68269	1.29473	1.28647	-0.385662	-0.328504	0.0582689	0	0.774727	0.802002
2021	1	5.57	5.5	122	120.5	2.69	2.54	12.71	12.35	18.16	17.89	5.52	5.47	5.21	5.13	0.82	0.81	2.07	2	2.61	2.77	1.7174	1.70475	4.80402	4.79165	0.989541	0.932164	2.54239	2.51366	2.89922	2.88424	1.70838	1.69928	1.65058	1.63511	-0.198451	-0.210721	0.727549	0.693147	0.95935	1.01885
2021	1	4.85	4.59	78.4	74.9	12.86	11.94	9.07	8.92	52.99	48.81	3.98	4.99	3.54	3.4	0.73	0.7	1.07	1	1.97	2.05	1.57898	1.52388	4.36182	4.31615	2.55412	2.47989	2.20497	2.1883	3.9701	3.88794	1.38128	1.60744	1.26413	1.22378	-0.314711	-0.356675	0.0676586	0	0.678034	0.71784
2021	1	5.84	5.49	204.1	215.2	5.76	5.25	21.39	19.78	11.96	9.83	5.03	5.36	3.96	3.73	0.46	0.47	1.48	1	2.21	2.17	1.76473	1.70293	5.31861	5.37157	1.75094	1.65823	3.06292	2.98467	2.48157	2.28544	1.61542	1.67896	1.37624	1.31641	-0.776529	-0.755023	0.392042	0	0.792993	0.774727
2021	1	7.17	6.72	38.9	43.6	5.04	4.62	10.51	9.87	16.89	17.17	4.34	4.91	4.14	3.97	0.93	0.93	1.41	1	2.25	2.32	1.96991	1.90509	3.66099	3.77506	1.61741	1.53039	2.35233	2.2895	2.82672	2.84316	1.46787	1.59127	1.4207	1.37877	-0.0725707	-0.0725707	0.34359	0	0.81093	0.841567
2021	1	7.75	7.26	76.2	82.9	4.34	3.85	9.78	9.12	24.7	24.28	4.44	5.09	6.07	5.79	0.57	0.58	2.06	2	3.67	3.69	2.04769	1.98238	4.33336	4.41764	1.46787	1.34807	2.28034	2.21047	3.2068	3.18965	1.49065	1.62728	1.80336	1.75613	-0.562119	-0.544727	0.722706	0.693147	1.30019	1.30563
2021	1	4.58	4.37	30.1	31.8	3.79	5.74	9	13.92	37.77	46.47	4.3	5.61	5.22	5.32	2.24	1.72	0.99	1	3	3.57	1.5217	1.47476	3.40453	3.45947	1.33237	1.74746	2.19722	2.63333	3.63152	3.83881	1.45862	1.72455	1.6525	1.67147	0.806476	0.542324	-0.0100503	0	1.09861	1.27257
2021	1	6.91	4.23	48	376.5	3.67	9.29	13.15	15.46	36.36	30.6	4.69	7.15	4.69	5.03	3.1	1.66	0.85	1	2.32	3.43	1.93297	1.4422	3.8712	5.93092	1.30019	2.22894	2.57642	2.73826	3.59347	3.421	1.54543	1.96711	1.54543	1.61542	1.1314	0.506818	-0.162519	0	0.841567	1.23256
2021	1	21.22	20.84	20.1	24.7	3.91	3.46	11.73	10.62	22.38	23.46	5.88	6.14	5.3	5.06	1.08	1.05	1.54	2	3.15	3.31	3.05494	3.03687	3.00072	3.2068	1.36354	1.24127	2.46215	2.36274	3.10817	3.1553	1.77156	1.81482	1.66771	1.62137	0.076961	0.0487902	0.431782	0.693147	1.1474	1.19695
2021	1	8.01	7.69	23.6	27.1	4.88	4.28	11.16	10.34	21.15	18.5	4.12	4.67	4.41	4.14	1.28	1.24	1.02	1	2.59	2.68	2.08069	2.03992	3.16125	3.29953	1.58515	1.45395	2.41234	2.33602	3.05164	2.91777	1.41585	1.54116	1.48387	1.4207	0.24686	0.215111	0.0198026	0	0.951658	0.985817
2021	1	1.97	1.82	318.5	313.6	4.07	3.51	14.76	13.34	27.04	23.82	5.54	6.06	5.96	5.54	0.82	0.78	1.48	1	3.91	3.87	0.678034	0.598837	5.76362	5.74812	1.40364	1.25562	2.69192	2.59077	3.29732	3.17053	1.71199	1.80171	1.78507	1.71199	-0.198451	-0.248461	0.392042	0	1.36354	1.35325
2021	1	6	5.82	76.9	87.3	4.77	4.43	11.03	10.47	40.62	36.35	4.52	4.98	4.75	4.65	2.4	2.4	1.56	2	2.16	2.41	1.79176	1.7613	4.34251	4.46935	1.56235	1.4884	2.40062	2.34851	3.70426	3.59319	1.50851	1.60543	1.55814	1.53687	0.875469	0.875469	0.444686	0.693147	0.770108	0.879627
2021	1	2.32	2.17	103.2	109.1	1.77	1.56	5.5	5.28	30.95	28.24	4.62	5.14	3.6	3.46	0.4	0.39	1.74	2	1.71	1.69	0.841567	0.774727	4.63667	4.69226	0.57098	0.444686	1.70475	1.66393	3.43237	3.34074	1.53039	1.63705	1.28093	1.24127	-0.916291	-0.941609	0.553885	0.693147	0.536493	0.524729
2021	1	2.33	2.31	668.1	689.2	2.72	2.41	11.52	11.29	12.27	9.79	4.12	4.5	4.35	4.2	1.47	1.46	1.03	1	2.67	2.8	0.845868	0.837248	6.50444	6.53553	1.00063	0.879627	2.44408	2.42392	2.50716	2.28136	1.41585	1.50408	1.47018	1.43508	0.385262	0.378436	0.0295588	0	0.982078	1.02962
2021	1	5.89	6.19	37.1	37.5	2.59	2.44	10.64	10.49	33.07	32.31	6.38	6.58	4.67	4.58	1.01	1.02	1.3	1	2.83	3.01	1.77326	1.82294	3.61362	3.62434	0.951658	0.891998	2.36462	2.35042	3.49863	3.47538	1.85317	1.88403	1.54116	1.5217	0.00995033	0.0198026	0.262364	0	1.04028	1.10194
2021	1	5.74	5.4	35.3	38.3	5.08	4.75	10.05	9.6	7.21	6.3	4.14	4.93	4.56	4.26	0.67	0.68	1.41	1	2.67	2.64	1.74746	1.6864	3.56388	3.64545	1.62531	1.55814	2.30757	2.26176	1.97547	1.84055	1.4207	1.59534	1.51732	1.44927	-0.400478	-0.385662	0.34359	0	0.982078	0.970779
2021	1	13.68	13.58	247.9	242.8	45.69	43.02	15.87	15.45	17.34	13.47	4.55	5.03	6.03	5.79	1	1.01	1.89	2	3.59	3.52	2.61593	2.6086	5.51303	5.49224	3.82188	3.76167	2.76443	2.73761	2.85302	2.60046	1.51513	1.61542	1.79675	1.75613	0	0.00995033	0.636577	0.693147	1.27815	1.25846
2021	1	11.11	10.91	23.5	28.2	4.39	3.83	12.42	12.06	14.39	11.63	5.22	5.56	3.45	3.45	0.49	0.5	1.32	1	1.81	1.86	2.40785	2.38968	3.157	3.33932	1.47933	1.34286	2.51931	2.48989	2.66653	2.45359	1.6525	1.7156	1.23837	1.23837	-0.71335	-0.693147	0.277632	0	0.593327	0.620576
2021	1	8.96	8.91	56	57.3	13.94	13.18	9.5	9.11	9.84	7.48	4.48	4.88	4.17	4.19	0.96	0.97	1.26	1	2.35	2.4	2.19277	2.18717	4.02535	4.0483	2.63476	2.5787	2.25129	2.20937	2.28646	2.01223	1.49962	1.58515	1.42792	1.4327	-0.040822	-0.0304592	0.231112	0	0.854415	0.875469
2021	1	6.47	6.11	58.2	59.8	7.89	7.42	19.54	19.09	17.83	16.77	4.56	4.72	4.46	4.34	0.64	0.63	1.53	2	2.49	2.56	1.86718	1.80993	4.06389	4.09101	2.0656	2.00418	2.97246	2.94916	2.88088	2.81959	1.51732	1.55181	1.49515	1.46787	-0.446287	-0.462035	0.425268	0.693147	0.912283	0.940007
2021	1	6.72	6.63	71.8	73.2	4.05	3.6	13.4	13.27	34.92	33.16	5.25	5.49	3.57	3.44	0.5	0.54	1.63	2	1.74	1.73	1.90509	1.8916	4.27388	4.2932	1.39872	1.28093	2.59525	2.58551	3.55306	3.50134	1.65823	1.70293	1.27257	1.23547	-0.693147	-0.616186	0.48858	0.693147	0.553885	0.548121
2021	1	3.86	3.84	82.8	81.4	3.67	3.37	6.09	5.13	13.06	11.04	4.66	5.12	4.65	4.21	0.66	0.61	1.82	2	2.46	2.33	1.35067	1.34547	4.41643	4.39938	1.30019	1.21491	1.80665	1.63511	2.56955	2.40153	1.53902	1.63315	1.53687	1.43746	-0.415515	-0.494296	0.598837	0.693147	0.900161	0.845868
2021	1	8.69	8.37	45.7	46.6	4.74	4.43	12	11.29	20.57	19.05	5.25	5.42	3.93	3.58	1.25	1.2	1.14	1	2.07	2.08	2.16217	2.12465	3.8221	3.8416	1.55604	1.4884	2.48491	2.42392	3.02383	2.94707	1.65823	1.6901	1.36864	1.27536	0.223144	0.182322	0.131028	0	0.727549	0.732368
2021	1	3.98	3.78	85.4	86.4	9.22	8.43	13.52	12.86	53.02	53.59	5.11	5.57	6.11	6.01	1.35	1.37	1.18	1	4.14	4.24	1.38128	1.32972	4.44735	4.45899	2.22138	2.1318	2.60417	2.55412	3.97067	3.98136	1.6312	1.7174	1.80993	1.79342	0.300105	0.314811	0.165514	0	1.4207	1.44456
2021	1	7.88	7.48	61.6	64.7	5.22	4.59	7.19	7.23	28.86	30.61	5.63	5.92	5.55	5.53	0.94	0.92	1.17	1	3.76	3.85	2.06433	2.01223	4.12066	4.16976	1.6525	1.52388	1.97269	1.97824	3.36246	3.42133	1.72811	1.77834	1.7138	1.71019	-0.0618754	-0.0833816	0.157004	0	1.32442	1.34807
2021	1	6.06	6.04	71	73.6	6.36	6.05	6.55	6.67	44.02	47.55	4.79	5.17	4.1	4.08	0.71	0.74	1.41	1	2.26	2.32	1.80171	1.7984	4.26268	4.29865	1.85003	1.80006	1.87947	1.89762	3.78464	3.86178	1.56653	1.64287	1.41099	1.4061	-0.34249	-0.301105	0.34359	0	0.815365	0.841567
2021	1	4.43	4.39	62.8	49.7	2.2	2.05	4.59	5.58	28.66	23.65	5.36	5.63	3.47	3.33	1.16	1.2	1.18	1	1.74	1.9	1.4884	1.47933	4.13996	3.906	0.788457	0.71784	1.52388	1.71919	3.3555	3.16336	1.67896	1.72811	1.24415	1.20297	0.14842	0.182322	0.165514	0	0.553885	0.641854
2021	1	3.12	2.99	138.3	145.6	5.18	4.63	15.64	15.06	31.22	30.25	4.84	5.32	3.82	3.66	0.73	0.69	1.31	1	2.07	2.07	1.13783	1.09527	4.92943	4.98086	1.64481	1.53256	2.74983	2.71204	3.44106	3.4095	1.57691	1.67147	1.34025	1.29746	-0.314711	-0.371064	0.270027	0	0.727549	0.727549
2021	1	37.15	35.27	7.9	12.7	20.69	19.51	6.9	6.63	8.31	4.75	4.95	5.3	4.59	4.5	1.19	1.18	1.32	1	2.63	2.68	3.61496	3.56303	2.06686	2.5416	3.02965	2.97093	1.93152	1.8916	2.11746	1.55814	1.59939	1.66771	1.52388	1.50408	0.173953	0.165514	0.277632	0	0.966984	0.985817
2021	1	7.17	6.69	49.7	50.6	5.22	4.34	13.51	13.39	12.88	12.04	5.52	5.88	3.1	3.08	0.59	0.57	1.05	1	1.86	1.86	1.96991	1.90061	3.906	3.92395	1.6525	1.46787	2.60343	2.59451	2.55568	2.48823	1.70838	1.77156	1.1314	1.12493	-0.527633	-0.562119	0.0487902	0	0.620576	0.620576
2021	1	12.43	11.66	74.2	79.4	7.56	6.03	12.26	12.14	17.86	19.06	5.24	5.52	3.78	3.71	0.55	0.54	1.44	2	1.94	1.96	2.52011	2.45616	4.30676	4.3745	2.02287	1.79675	2.50634	2.49651	2.88256	2.94759	1.65632	1.70838	1.32972	1.31103	-0.597837	-0.616186	0.364643	0.693147	0.662688	0.672944
2021	1	9.5	8.81	26.2	29.8	5.91	4.76	10.62	9.92	13.55	11.31	3.88	4.86	4.95	4.85	3.93	3.9	1.03	1	2.11	2.67	2.25129	2.17589	3.26576	3.39451	1.77665	1.56025	2.36274	2.29455	2.60639	2.42569	1.35584	1.58104	1.59939	1.57898	1.36864	1.36098	0.0295588	0	0.746688	0.982078
2021	1	6.41	6.25	37.2	38.5	4.72	5	2.75	4.21	32.04	26.3	4.97	5.62	4.05	3.99	0.82	0.6	1.14	1	2.51	2.64	1.85786	1.83258	3.61631	3.65066	1.55181	1.60944	1.0116	1.43746	3.46699	3.26957	1.60342	1.72633	1.39872	1.38379	-0.198451	-0.510826	0.131028	0	0.920283	0.970779
2021	1	2.01	1.94	132	132.7	1.61	1.2	13.23	12.8	24.78	21.55	3.95	5.49	5.05	4.94	0.86	0.84	1.61	2	2.89	2.92	0.698135	0.662688	4.8828	4.88809	0.476234	0.182322	2.58249	2.54945	3.21004	3.07038	1.37372	1.70293	1.61939	1.59737	-0.150823	-0.174353	0.476234	0.693147	1.06126	1.07158
2021	1	1.92	5.54	211.3	55.3	6.69	6.46	10.48	5.41	24.25	35.51	4.99	5.47	4.56	3.19	0.77	1.35	1.21	1	2.79	1.98	0.652325	1.71199	5.35328	4.01277	1.90061	1.86563	2.34947	1.68825	3.18842	3.56981	1.60744	1.69928	1.51732	1.16002	-0.261365	0.300105	0.19062	0	1.02604	0.683097
2022	0.5	5.95	5.74	54.1	39	6.4	6.37	6.64	6.7	37.46	35.59	4.75	5.34	4.03	3.79	1.29	1.25	0.99	1	2.2	2.39	1.78339	1.74746	3.99083	3.66356	1.8563	1.8516	1.89311	1.90211	3.62327	3.57206	1.55814	1.67523	1.39377	1.33237	0.254642	0.223144	-0.0100503	0	0.788457	0.871293
2022	0.5	4.91	2.98	30	80.8	3.05	4.83	6.61	7.75	49.67	63.61	4.75	5.11	5.57	5.88	0.92	0.87	1.45	2	3.39	3.99	1.59127	1.09192	3.4012	4.39198	1.11514	1.57485	1.88858	2.04769	3.9054	4.15277	1.55814	1.6312	1.7174	1.77156	-0.0833816	-0.139262	0.371564	0.693147	1.22083	1.38379
2022	0.5	4.88	4.51	55.3	45.8	5.6	4.5	7.78	7.37	16.12	12.19	4.04	5.83	5.35	4.87	2.75	2.59	1.06	1	2.6	3.13	1.58515	1.5063	4.01277	3.82428	1.72277	1.50408	2.05156	1.99742	2.78006	2.50062	1.39624	1.76302	1.6771	1.58309	1.0116	0.951658	0.0582689	0	0.955511	1.14103
2022	0.5	5.35	5.1	31.8	31.2	4.04	3.27	14.32	12.89	32.34	31.78	3.96	5.69	4.43	3.75	0.91	0.97	1.12	1	2.65	2.57	1.6771	1.62924	3.45947	3.44042	1.39624	1.18479	2.66166	2.55645	3.4763	3.45884	1.37624	1.73871	1.4884	1.32176	-0.0943107	-0.0304592	0.113329	0	0.97456	0.943906
2022	0.5	4.18	4.04	32.2	21.9	4.09	3.24	7.87	7.64	21.33	13.03	4.77	5.96	3.87	3.74	1.77	1.84	1.03	1	1.89	2.18	1.43031	1.39624	3.47197	3.08649	1.40854	1.17557	2.06306	2.0334	3.06011	2.56725	1.56235	1.78507	1.35325	1.31909	0.57098	0.609766	0.0295588	0	0.636577	0.779325
2022	0.5	5.72	5.45	22.4	6.6	3.79	3.09	9.19	9.12	21.47	14.13	3.9	5.2	4.53	4.36	1.09	1.11	1.39	2	2.48	2.78	1.74397	1.69562	3.10906	1.88707	1.33237	1.12817	2.21812	2.21047	3.06666	2.6483	1.36098	1.64866	1.51072	1.47247	0.0861777	0.10436	0.329304	0.693147	0.908259	1.02245
2022	0.5	5.36	4.71	58.6	39.7	5.96	3.22	12.71	9.03	33.29	24.64	3.73	4.79	3.94	3.76	1.74	2.51	0.76	1	2.18	2.2	1.67896	1.54969	4.07073	3.68135	1.78507	1.16938	2.54239	2.20055	3.50526	3.20437	1.31641	1.56653	1.37118	1.32442	0.553885	0.920283	-0.274437	0	0.779325	0.788457
2022	0.5	5.32	5.1	497.9	458.6	27.99	23.93	7.36	7.31	32.44	28.67	5.11	5.13	4.08	3.92	0.58	0.57	1.5	2	2.21	2.3	1.67147	1.62924	6.2104	6.12818	3.33185	3.17513	1.99606	1.98924	3.47939	3.35585	1.6312	1.63511	1.4061	1.36609	-0.544727	-0.562119	0.405465	0.693147	0.792993	0.832909
2022	0.5	5.85	5.46	265.3	229.2	11.97	10.49	9.53	9.02	42.4	34.34	3.58	5.13	4.47	4.18	0.86	0.86	1.48	2	2.33	2.47	1.76644	1.69745	5.58086	5.43459	2.4824	2.35042	2.25444	2.19944	3.74715	3.53631	1.27536	1.63511	1.49739	1.43031	-0.150823	-0.150823	0.392042	0.693147	0.845868	0.904218
2022	0.5	6.59	6.17	44.8	30.1	7.04	5.58	13.01	12.2	12.51	10.45	5.17	5.5	5.15	4.88	0.97	0.97	1.58	2	2.88	3.12	1.88555	1.8197	3.80221	3.40453	1.95161	1.71919	2.56572	2.50144	2.52653	2.3466	1.64287	1.70475	1.639	1.58515	-0.0304592	-0.0304592	0.457425	0.693147	1.05779	1.13783
2022	0.5	2.08	2.87	68.4	32.1	3.78	1.64	6.08	8.23	25.17	19.16	5.86	7.82	4.24	4.23	1.55	2.21	0.99	1	2.49	2.61	0.732368	1.05431	4.22537	3.46886	1.32972	0.494696	1.805	2.10779	3.22565	2.95282	1.76815	2.05668	1.44456	1.4422	0.438255	0.792993	-0.0100503	0	0.912283	0.95935
2022	0.5	7.87	8.04	42.1	41.7	6.71	4.56	18.26	11.06	40.08	43.98	4.2	5.66	3.79	3.79	0.92	0.63	1.26	2	2.01	2.38	2.06306	2.08443	3.74005	3.7305	1.9036	1.51732	2.90471	2.40333	3.69088	3.78373	1.43508	1.73342	1.33237	1.33237	-0.0833816	-0.462035	0.231112	0.693147	0.698135	0.8671
2022	0.5	9.46	8.87	81.4	71.5	8.81	7.4	24.85	22.19	26.56	17.48	3.95	5.33	4.96	4.73	0.65	0.68	1.49	2	2.92	3.08	2.24707	2.18267	4.39938	4.2697	2.17589	2.00148	3.21286	3.09964	3.27941	2.86106	1.37372	1.67335	1.60141	1.55393	-0.430783	-0.385662	0.398776	0.693147	1.07158	1.12493
2022	0.5	4.43	4.23	353	376.5	10.66	9.29	16.43	15.46	32.85	30.6	6.81	7.15	5.19	5.03	1.73	1.66	1.1	1	3.21	3.43	1.4884	1.4422	5.86647	5.93092	2.3665	2.22894	2.79911	2.73826	3.49195	3.421	1.91839	1.96711	1.64673	1.61542	0.548121	0.506818	0.0953102	0	1.16627	1.23256
2022	0.5	5.74	4.9	57	33	6.76	7.18	5.12	12.52	27.13	23.98	4.86	5.52	2.75	2.41	0.71	0.83	0.72	1	1.8	1.63	1.74746	1.58924	4.04305	3.49651	1.91102	1.9713	1.63315	2.52733	3.30064	3.17722	1.58104	1.70838	1.0116	0.879627	-0.34249	-0.18633	-0.328504	0	0.587787	0.48858
2022	0.5	1.35	1.3	129.9	128.2	5.35	4.5	12.48	11.62	25.21	22.82	5.07	6.16	4.99	4.76	1.42	1.37	1.19	1	3.08	3.3	0.300105	0.262364	4.86676	4.85359	1.6771	1.50408	2.52413	2.45273	3.22724	3.12764	1.62334	1.81808	1.60744	1.56025	0.350657	0.314811	0.173953	0	1.12493	1.19392
2022	0.5	5.22	4.26	35.1	31.7	6.44	4.69	12.28	11.96	39.6	33.6	4.23	5.32	3.77	3.7	0.87	0.64	1.05	1	2.23	2.52	1.6525	1.44927	3.5582	3.45632	1.86253	1.54543	2.50797	2.48157	3.67883	3.51453	1.4422	1.67147	1.32708	1.30833	-0.139262	-0.446287	0.0487902	0	0.802002	0.924259
2022	0.5	5.71	7.56	129.9	417.7	9.58	23.22	16.94	19.14	54.29	57.64	4.62	4.99	5.12	4.89	0.62	0.57	1.58	2	3.14	3.25	1.74222	2.02287	4.86676	6.03476	2.25968	3.14501	2.82968	2.95178	3.99434	4.05422	1.53039	1.60744	1.63315	1.58719	-0.478036	-0.562119	0.457425	0.693147	1.14422	1.17865
2022	0.5	4.93	5.4	36.3	38.3	5.62	6.06	12.02	13.5	28.03	25.78	4.47	5.32	3.56	3.41	0.8	1.48	1.02	1	2.05	1.72	1.59534	1.6864	3.59182	3.64545	1.72633	1.80171	2.48657	2.60269	3.33328	3.2496	1.49739	1.67147	1.26976	1.22671	-0.223144	0.392042	0.0198026	0	0.71784	0.542324
2022	0.5	5.12	4.92	42.4	48.7	5.01	4.23	23.12	20.78	14.11	12.18	4.04	4.97	5.36	5.21	2.34	2.33	1.26	1	2.6	3.25	1.63315	1.59331	3.74715	3.88568	1.61144	1.4422	3.1407	3.03399	2.64688	2.4998	1.39624	1.60342	1.67896	1.65058	0.850151	0.845868	0.231112	0	0.955511	1.17865
2022	0.5	6.77	6.45	52.2	59.9	4.37	3.8	11.21	10.93	18.4	15.09	4.71	5.44	4.78	4.73	0.99	0.95	1.26	1	2.78	2.9	1.9125	1.86408	3.95508	4.09268	1.47476	1.335	2.41681	2.39151	2.91235	2.71403	1.54969	1.69378	1.56444	1.55393	-0.0100503	-0.0512933	0.231112	0	1.02245	1.06471
2022	0.5	3.83	3.71	90.3	88.4	6.92	5.89	44.13	39.84	41.49	36.23	4.58	5.48	4.86	4.93	1.5	1.47	1.29	1	2.68	3.01	1.34286	1.31103	4.50314	4.48187	1.93442	1.77326	3.78714	3.68487	3.72545	3.58989	1.5217	1.70111	1.58104	1.59534	0.405465	0.385262	0.254642	0	0.985817	1.10194
2022	0.5	2.28	2.07	189.9	188.8	4.8	3.83	27.54	25.21	40.61	36.23	5.55	6.46	5.91	5.5	1.16	1.1	1.2	1	4.01	3.93	0.824175	0.727549	5.2465	5.24069	1.56862	1.34286	3.31564	3.22724	3.70401	3.58989	1.7138	1.86563	1.77665	1.70475	0.14842	0.0953102	0.182322	0	1.38879	1.36864
2022	0.5	6.05	6.09	60.8	22.7	10.55	5.69	6.21	8.99	55.19	30.32	3.62	5.66	6	4.38	2.79	4.86	0.89	1	3.59	2.19	1.80006	1.80665	4.10759	3.12236	2.35613	1.73871	1.82616	2.19611	4.01078	3.41181	1.28647	1.73342	1.79176	1.47705	1.02604	1.58104	-0.116534	0	1.27815	0.783902
2022	0.5	1.47	2.03	599.5	321.4	2.72	1.92	0.07	0.1	7.63	2.5	4.45	5.26	7.94	6.09	1.58	2.23	1.59	1	5.54	4.37	0.385262	0.708036	6.3961	5.77269	1.00063	0.652325	-2.65926	-2.30259	2.03209	0.916291	1.4929	1.66013	2.07191	1.80665	0.457425	0.802002	0.463734	0	1.71199	1.47476
2022	0.5	6.05	5.62	42.3	49.7	3.7	2.89	18.29	15.84	7.84	4.82	4.25	5.14	4.63	4.39	0.93	0.86	1.17	1	2.87	2.84	1.80006	1.72633	3.74479	3.906	1.30833	1.06126	2.90635	2.76254	2.05924	1.57277	1.44692	1.63705	1.53256	1.47933	-0.0725707	-0.150823	0.157004	0	1.05431	1.0438
2022	0.5	2.16	6.44	228.2	61.2	5.23	5.17	12.17	8.29	32.73	25.74	5.17	6.21	4.76	4.07	0.96	0.89	1.35	1	2.71	2.79	0.770108	1.86253	5.43022	4.11415	1.65441	1.64287	2.49897	2.11505	3.48829	3.24805	1.64287	1.82616	1.56025	1.40364	-0.040822	-0.116534	0.300105	0	0.996949	1.02604
2022	0.5	1.4	1.31	146.9	137.4	1.97	1.58	22.39	21.06	30.58	21.92	3.24	5.43	4.42	4.35	0.91	0.88	1.13	1	2.66	2.68	0.336472	0.270027	4.98975	4.9229	0.678034	0.457425	3.10861	3.04738	3.42035	3.0874	1.17557	1.69194	1.48614	1.47018	-0.0943107	-0.127833	0.122218	0	0.978326	0.985817
2022	0.5	5.66	5.46	45.2	34.1	6.59	5.19	39.89	35.57	50.84	39.75	3.93	5.14	5.02	5.07	0.87	0.84	1.2	1	3.27	3.55	1.73342	1.69745	3.8111	3.5293	1.88555	1.64673	3.68613	3.5715	3.92868	3.68261	1.36864	1.63705	1.61343	1.62334	-0.139262	-0.174353	0.182322	0	1.18479	1.26695
2022	0.5	5.89	6.19	42	22.8	4.67	4.81	3.5	3.28	18.39	19.44	4.39	4.49	8.13	4.48	14.75	2.16	0.83	1		2.7	1.77326	1.82294	3.73767	3.12676	1.54116	1.5707	1.25276	1.18784	2.91181	2.96733	1.47933	1.50185	2.09556	1.49962	2.69124	0.770108	-0.18633	0		0.993252
2022	0.5	7.14	4.37	30.3	82.3	3.03	2.99	21.39	24.02	11.56	7.97	4.87	5.26	3.67	4.03	0.5	0.64	1.27	2	2.1	2.19	1.96571	1.47476	3.41115	4.41037	1.10856	1.09527	3.06292	3.17889	2.44755	2.07568	1.58309	1.66013	1.30019	1.39377	-0.693147	-0.446287	0.239017	0.693147	0.741937	0.783902
2022	0.5	2.18	5.86	95.2	35.2	3.73	12.19	7.56	4.56	38.08	42.08	3.81	5.14	3.14	4.01	1.42	1.29	1.18	1	1.28	2.31	0.779325	1.76815	4.55598	3.56105	1.31641	2.50062	2.02287	1.51732	3.63969	3.73957	1.33763	1.63705	1.14422	1.38879	0.350657	0.254642	0.165514	0	0.24686	0.837248
2022	0.5	5.58	5.41	279.5	294.8	22.01	19.96	25.56	23.93	54.85	44.06	3.22	4.36	3.98	4.14	0.74	0.71	1.2	1	2.4	2.51	1.71919	1.68825	5.633	5.6863	3.0915	2.99373	3.24103	3.17513	4.0046	3.78555	1.16938	1.47247	1.38128	1.4207	-0.301105	-0.34249	0.182322	0	0.875469	0.920283
2022	0.5	69.85	66.39	12.5	14.1	34.87	30.4	7.94	7.77	21.18	17.64	4.47	5.16	5.27	5.37	0.78	0.76	1.41	1	3.48	3.66	4.24635	4.19555	2.52573	2.64617	3.55163	3.41444	2.07191	2.05027	3.05306	2.87017	1.49739	1.64094	1.66203	1.68083	-0.248461	-0.274437	0.34359	0	1.24703	1.29746
2022	0.5	4.63	4.92	32.6	37.2	5.25	4.55	13.56	5.5	28.56	29.97	4.57	5.16	2.91	3.39	0.94	0.62	0.93	1	1.46	1.98	1.53256	1.59331	3.48431	3.61631	1.65823	1.51513	2.60712	1.70475	3.35201	3.4002	1.51951	1.64094	1.06815	1.22083	-0.0618754	-0.478036	-0.0725707	0	0.378436	0.683097
2022	0.5	5.29	5.1	25.7	22.4	5.45	4.45	10.79	9.73	13.33	8.44	5.37	5.5	4.65	4.69	1.18	1.4	1.12	1	2.93	2.98	1.66582	1.62924	3.24649	3.10906	1.69562	1.4929	2.37862	2.27521	2.59002	2.13298	1.68083	1.70475	1.53687	1.54543	0.165514	0.336472	0.113329	0	1.075	1.09192
2022	0.5	21.28	19.09	632.3	563.3	75.68	65.55	37.44	31.86	58.34	49.14	4.39	5.17	3.42	3.31	1.01	1.03	1.37	1	1.57	1.65	3.05777	2.94916	6.44936	6.33381	4.32651	4.18281	3.62274	3.46135	4.06629	3.89467	1.47933	1.64287	1.22964	1.19695	0.00995033	0.0295588	0.314811	0	0.451076	0.500775
2022	0.5	6.64	5.93	46.5	44.9	3.1	2.27	37.58	33.35	34.13	28.71	5.26	5.42	4.14	3.76	0.81	0.77	1.36	1	2.3	2.27	1.89311	1.78002	3.83945	3.80444	1.1314	0.81978	3.62647	3.50706	3.53018	3.35725	1.66013	1.6901	1.4207	1.32442	-0.210721	-0.261365	0.307485	0	0.832909	0.81978
2022	0.5	7.07	6.25	51.5	38.5	5.96	5	4.55	4.21	31.14	26.3	4.78	5.62	4.25	3.99	0.63	0.6	1.28	1	2.62	2.64	1.95586	1.83258	3.94158	3.65066	1.78507	1.60944	1.51513	1.43746	3.43849	3.26957	1.56444	1.72633	1.44692	1.38379	-0.462035	-0.510826	0.24686	0	0.963174	0.970779
2022	0.5	8.12	7.33	42.8	38.9	3.61	2.95	10.11	9.64	10.11	5.2	4.05	4.92	3.43	3.29	1.68	1.61	0.94	1	1.45	1.7	2.09433	1.99198	3.75654	3.66099	1.28371	1.08181	2.31353	2.26592	2.31353	1.64866	1.39872	1.59331	1.23256	1.19089	0.518794	0.476234	-0.0618754	0	0.371564	0.530628
2022	0.5	4.92	4.37	37.4	31.8	6.46	5.74	14.75	13.92	53.12	46.47	5.26	5.61	5.54	5.32	1.81	1.72	1.14	1	3.3	3.57	1.59331	1.47476	3.62167	3.45947	1.86563	1.74746	2.69124	2.63333	3.97255	3.83881	1.66013	1.72455	1.71199	1.67147	0.593327	0.542324	0.131028	0	1.19392	1.27257
2022	0.5	58.36	45.32	22.2	18	28.99	19.57	3.75	2.99	31.33	36.59	5.62	5.97	5.67	5.87	1.31	1.24	1.05	1	3.77	4.19	4.06663	3.81375	3.10009	2.89037	3.36695	2.974	1.32176	1.09527	3.44458	3.59977	1.72633	1.78675	1.73519	1.76985	0.270027	0.215111	0.0487902	0	1.32708	1.4327
2022	0.5	6.1	6.13	39.4	36.5	4.55	4.26	17.44	10.82	23.25	18.46	5.17	5.23	6.27	6.29	0.85	0.66	1.53	2	4.11	4.22	1.80829	1.81319	3.67377	3.59731	1.51513	1.44927	2.85877	2.3814	3.14631	2.91561	1.64287	1.65441	1.83578	1.83896	-0.162519	-0.415515	0.425268	0.693147	1.41342	1.43984
2022	0.5	6.06	5.89	132	111.4	14.72	13.74	14.81	14.13	36.18	37.78	5.9	6.31	3.8	3.7	0.44	0.44	1.76	2	1.85	1.81	1.80171	1.77326	4.8828	4.71313	2.68921	2.62031	2.6953	2.6483	3.58851	3.63178	1.77495	1.84214	1.335	1.30833	-0.820981	-0.820981	0.565314	0.693147	0.615186	0.593327
2022	0.5	5.14	5.02	54.7	52.5	9.16	8.41	6.62	6.49	42.53	41.43	5.37	5.69	4.95	4.67	1.45	1.39	0.9	1	3.26	3.28	1.63705	1.61343	4.00186	3.96081	2.21485	2.12942	1.8901	1.87026	3.75021	3.72401	1.68083	1.73871	1.59939	1.54116	0.371564	0.329304	-0.105361	0	1.18173	1.18784
2022	0.5	6.21	5.14	71	138.9	6.95	6.84	19.54	7.83	29.24	25.59	4.44	5.09	4.53	4.66	0.65	0.51	1.75	2	2.46	2.19	1.82616	1.63705	4.26268	4.93375	1.93874	1.92279	2.97246	2.05796	3.37554	3.2422	1.49065	1.62728	1.51072	1.53902	-0.430783	-0.673345	0.559616	0.693147	0.900161	0.783902
2022	0.5	6.08	5.62	58.5	53.9	9.19	9.03	11.31	51.82	28.17	30.86	3.88	4.75	3.63	3.52	0.67	0.52	1.18	2	2.12	1.99	1.805	1.72633	4.06903	3.98713	2.21812	2.20055	2.42569	3.94778	3.33826	3.42946	1.35584	1.55814	1.28923	1.25846	-0.400478	-0.653926	0.165514	0.693147	0.751416	0.688135
2022	0.5	7.16	6.74	104.8	106.4	4.85	4.41	6.57	6.37	27.34	27.25	4.76	5.55	5.03	4.73	1.09	1.05	1.72	2	2.65	2.68	1.96851	1.90806	4.65205	4.66721	1.57898	1.48387	1.88251	1.8516	3.30835	3.30505	1.56025	1.7138	1.61542	1.55393	0.0861777	0.0487902	0.542324	0.693147	0.97456	0.985817
2022	0.5	1.04	6.64	8.7	54.2	0.26	4.65	23.94	13.18	2	16.5	3.99	4.93	4.79	4.9	0.68	0.68	1.62	2	2.77	2.65	0.0392207	1.89311	2.16332	3.99268	-1.34707	1.53687	3.17555	2.5787	0.693147	2.80336	1.38379	1.59534	1.56653	1.58924	-0.385662	-0.385662	0.482426	0.693147	1.01885	0.97456
2022	0.5	5.74	6.13	38.8	118.9	2.99	12.04	7.74	8.73	25.98	32.59	4.73	6.13	3.92	4.63	2.55	2.03	0.78	1	2.06	3.29	1.74746	1.81319	3.65842	4.77828	1.09527	2.48823	2.0464	2.16677	3.25733	3.48401	1.55393	1.81319	1.36609	1.53256	0.936093	0.708036	-0.248461	0	0.722706	1.19089
